# Supplementary material for: Isotopic constraints on the origin of reactive chlorine in the troposphere
Source: Sci Adv. 2026 Jan 16;12(3):eaeb5397. doi: 10.1126/sciadv.aeb5397 (PMC12810628; doi:10.1126/sciadv.aeb5397)
Supplement: Supplementary file 2 — Data S1 [file sciadv.aeb5397_data_s1.zip]

Archive with 1 entries (1 files):
- aeb5397_data_s1.xlsx
