# Supplementary material for: Isotopic constraints on the origin of reactive chlorine in the troposphere
Source: Sci Adv. 2026 Jan 16;12(3):eaeb5397. doi: 10.1126/sciadv.aeb5397 (PMC12810628; doi:10.1126/sciadv.aeb5397)
Supplement: Supplementary file 2 — Data S1 [file sciadv.aeb5397_data_s1.zip › aeb5397_data_s1.xlsx]

## Sheet: Sheet1
Raw data for Fig. 1	Fig. 1b	δ37Cl-ClNO2 (‰)
		Xi'an	Wangdu	Qingdao	Hong Kong
		19.2229	0.50456	-1.23575	18.6297
		18.9917	17.9635	-6.20155	21.1502
		8.62504	-1.41048	-2.91686	20.6949
		22.3219	8.03551	-5.5906	24.1717
		27.4103	11.8948	-6.25013	15.0771
		36.0648	2.35098	-3.84837	16.5396
		23.402	0.38055	-6.83178	11.6165
		27.3911	-7.93702	-2.31565	12.1689
		28.9238	-0.13786	-3.57077	10.9822
		14.4296	5.36915	-0.70115	10.8533
		-0.53419	16.3516	2.12591	10.7164
		18.5128	-11.1972	-5.9919	12.3495
		28.293	-13.7767	-1.56192	9.56877
		31.3594	13.0176	-0.28051	8.59491
		15.1778	10.1902	-6.31059	9.7537
		27.1861	-0.69406	-1.55154	12.5434
		15.7253	5.61487	-3.1219	13.9443
		18.1478	13.7227	1.00732	9.80208
		21.5153	4.47257	-2.34115	17.6448
		21.1848	2.4035	2.7451	15.7924
		17.0355	4.98048	-4.03179	14.5296
		21.741	3.69292	-0.56596	12.1022
		23.8585	-6.75276	-0.67647	11.44
		22.4171	0.4993	-2.98862	8.78212
		30.0395	-6.10169	-0.63369	11.5799
		26.3497	9.08982	-3.89684	10.5152
		14.8131	4.72023	1.84157	12.1002
		28.5539	-3.78168	-8.42577	12.1347
		22.0232	4.3178	-6.57673	17.6676
		18.8847	8.47879	-4.39661	20.1289
		7.30112	6.01079	-3.63227	16.7511
		9.43942	8.91403	-0.98873	12.466
		10.9109	10.6982	-6.28957	19.1396
		16.4987	-2.8268	-5.40509	11.4415
		19.7421	-0.63392	-1.28378	16.7614
		38.5164	23.3566	-4.45723	16.5533
		12.6453	2.90802	-1.77218	15.213
		18.0095	7.53663	-0.11837	17.4684
		22.1078	2.974	-1.36249	11.9365
		11.1282	-2.73151	2.58183	15.2533
		19.5392	-6.7079	3.04157	13.1812
		10.3308	18.7175	-1.65318	13.7027
		14.6323	5.5723	-4.16518	8.60564
		19.0117	9.79208	3.26142	13.6709
		21.9314	11.3158	7.44278	10.0843
		21.6203	9.60097	3.70615	10.4474
		9.55744	4.04124	-0.42699	17.4388
		22.3192	7.46789	4.10669	12.9452
		25.5203	11.3948	2.13714	11.977
		18.1937	10.906	-3.55897	18.927
		19.8698	14.9017	7.23148	24.7397
		15.2272	-1.33343	1.51547	15.964
		27.6027	5.48615	-0.49925	14.0526
		6.03715	22.0207	-0.43705	16.9715
		8.64367	30.5321	1.20176	12.7346
		19.6582	24.2411	7.96347	13.1299
		25.8409	6.39592	3.89939	8.80837
		19.8602	14.8376	3.69606	12.0952
		18.2242	6.11798	-0.74702	10.977
		16.8441	-6.4564	-4.8136	12.3322
		23.9625	4.74764	8.17117	8.482
		10.5264	6.05461	-0.69509	12.9583
		19.6785	6.92521	1.75722	19.3306
		12.0315	9.80801	0.71363	12.3465
		13.0241	1.97537	6.15184	10.2319
		34.2683	23.8482	10.2811	13.2416
		24.7286	-9.43807	7.77753	10.3666
		5.63362	3.68247	0.23061	7.74055
		16.0233	15.3399	4.4768	11.6194
		29.2545	8.40764	11.3121	10.3803
		15.8123	-9.76459	3.70679	13.8003
		17.1903	6.83463	0.151	7.98946
		23.4185	4.70301	13.66	13.8843
		23.5219	4.12468	-10.4158	16.1089
		17.2655	6.57787	-13.2474	10.7102
		27.6896	13.3654	-0.52161	12.0545
		15.4758	-2.99937	1.02597	11.1109
		12.2297	10.1294	0.97187	12.4707
		17.8405	7.7904	2.43016	16.937
		21.5308	8.52237	0.60342	15.8533
		17.9714	8.86417	1.34571	14.9558
		21.9939	2.98896	3.03678	12.5627
		18.5326	3.16172	-0.81215	14.1375
		15.392	5.70044	4.69433	11.533
		19.8692	5.22893	4.45979	9.88946
		14.6189	9.2314	4.01058	12.1963
		13.1472	6.92124	1.60606	9.60252
		21.4476	3.69884	2.88701	-10.8818
		27.4959	8.71525	3.43526	-16.5168
		21.5301	10.4877	8.94915	2.13748
		24.1623	-3.038	8.499	-2.29456
		14.2131	0.00222	6.28844	-1.87561
		19.4117	19.2863	8.05165	-3.98449
		19.6287	-4.62088	1.68382	-3.55829
		18.2973	8.90508	4.22507	-4.55066
		29.0854	3.83546	0.86695	-4.62937
		18.5449	4.70513	4.52388	3.84636
		5.42583	11.594	5.84443	6.08033
		21.6359	8.37048	3.98637	-0.55374
		18.0261	10.9355	1.20854	3.54322
		14.9358	-1.80584	6.27542	1.30891
		18.0759	-2.13171	5.08518	2.71546
		27.678	9.85647	1.85749	3.78835
		23.8629	-4.03531	5.63561	1.78389
		23.0323	13.0033	6.41157	4.26379
		23.0504	-5.24198	4.83247	5.33205
		12.7876	8.94105	3.40899	2.79432
		18.9036	6.46059	11.5656	-1.53486
		11.8882	-5.02396	2.85013	-3.42602
		20.99	8.06187	-2.59493	0.46598
		20.0314	-0.48184	-1.83302	2.58769
		29.533	3.34114	3.06382	-0.25988
		30.33	-4.08437	-2.73314	1.79301
		20.9018	-5.71273	2.45354	-1.38184
		17.0897	1.94051	5.07812	-2.14808
		22.0863	0.52667	7.97531	-4.61896
		20.5476	2.20967	-1.89497	-4.54009
		16.1079	4.69447	8.71037	-1.36075
		16.0753	-2.83369	2.96064	-4.72882
		29.4276	14.4789	-5.21749	-1.78952
		27.6702	-6.79252	7.83482	-3.69533
		10.085	-4.77919	-4.79389	-0.87129
		14.8003	0.18027	3.41056	-0.28858
		21.7772	-2.64486	-3.66471	-2.61844
		31.4814	0.47088	2.50817	-1.22188
		19.3008	4.30536	0.20238	4.58838
		21.2966	5.88838	6.38973	6.63399
		23.4776	0.42108	7.59883	3.60526
		19.62	1.8773	-1.93284	2.23284
		13.7994	0.32221	0.43409	0.00583
		26.5671	3.39956	-0.60022	4.9758
		17.8411	13.2456	1.85681	5.33654
		30.7637	14.2855	0.82387	1.63574
		19.9256	4.85133	-1.03246	7.23415
		22.2574	-7.7077	-1.37515	1.7294
		28.2609	-9.02602	3.19482	5.80568
		22.1352	21.8865	6.75354	4.23395
		30.7072	7.01261	10.9908	3.08844
		25.5989	-9.03523	2.26073	3.4326
		25.9459	14.7717	1.01394	5.88336
		18.5033	3.74528	1.8503	6.14644
		21.0799	20.2965	4.93299	1.15882
		20.1464	0.88849	0.36033	-2.71643
		30.1654	22.669	-2.10441	-1.96511
		24.0116	14.9499	-0.2988	-2.93561
		21.5682	15.4993	-9.24392	0.75328
		17.407	-1.56726	3.68653	-0.72651
		31.647	-2.62792	3.86828	-0.08388
		22.2045	-9.10276	1.80947	-0.65405
		8.96954	17.1151	4.17045	-5.45951
		24.7078	-18.8328	-0.25695	-0.81159
		14.4251	5.64044	-6.56989	-4.24831
		19.251	9.56233	3.17078	-0.63806
		24.2476	2.63077	7.5994	-3.47003
		20.84	12.4628	-4.5959	-4.65437
		27.4766	9.00555	7.25055	-3.20728
		15.6057	-0.00738	4.85111	-4.22548
		25.1454	27.1238	2.61329	-1.71
		22.0253	-5.03863	-0.11866	-5.40632
		12.6479	19.5563	5.70343	-4.67401
		24.2902	20.5097	1.44778	-7.0426
		21.1268	2.3544	5.37378	-3.53854
		17.5452	-4.36121	-4.00615	-3.20578
		13.1463	-0.81152	5.91496	-4.74577
		36.1222	-1.93027	-0.42258	-6.25873
		22.8726	3.69619	-2.30713	-2.3796
		21.0512	23.9786	7.79078	-4.54581
		31.1196	-10.5911	3.6978	-2.06855
		30.462		-3.27302	-1.80936
		13.588		6.16043	-4.56333
		24.7774		1.07796	-4.45356
				0.52556	-6.04241
				0.68633	-4.3497
				8.03925	-4.05912
				4.1583	-5.61085
				13.8798	-1.41143
				0.93622	-7.66806
				3.38761	-6.18163
				2.36185	-3.06391
				-4.76846	-6.63136
				0.71337	-6.33757
				2.50702	-4.18778
				4.30433	-5.39761
				-0.63563	-9.80412
				7.40987	-4.42896
				0.5957	-4.86406
				5.80151	-6.174
				10.7533	-9.65752
				2.44341	-4.98764
				11.1407	-5.49082
				4.17278	-6.08184
				7.19136	-7.30171
				6.3135	-5.97173
				9.35752	-8.9915
				7.09944	-8.03556
				7.51463	-11.6864
				10.9389	-7.82462
				2.64925	-8.17689
				6.619	-8.61807
				-0.90858	-8.24171
				4.21619	-8.89206
				7.43631	-9.31782
				5.88849	-12.1265
				-4.45145	-9.93291
				2.35754	-8.90422
				-1.40927	-9.22609
				0.71433	-9.54989
				-1.62804	-7.15377
				-3.10197	-4.83274
				-1.16062	-9.64713
				-0.0945	-6.96459
				3.86494	-11.5856
				-2.49519	-5.08016
				3.85565	-5.53995
				-6.46638	-11.574
				-5.02065	-9.63119
				-3.08356	-5.16012
				4.33045	-5.65757
				4.63409	-5.33301
				-0.15836	-8.49695
				-2.66196	-8.46064
				3.85909	-5.27909
				4.81488	-10.662
				0.95961	-2.53625
				3.74663	-4.03375
				9.5445	-4.39304
				4.22774	-3.54084
				5.21573	-3.57132
				-11.3929	-4.91787
				-4.87005	-4.52336
				-6.35433	-2.87766
				16.8539	-2.01159
				2.65417	-2.02118
				3.20275	0.14018
				-4.04299	-1.99477
				-9.22618	-11.5868
				-8.27846	-16.7087
				7.31326	-15.9154
				-16.7679	-16.1079
				9.21774	-5.91241
				5.14253	-9.02182
				14.9114	-11.4939
				2.52111	-18.6995
				-3.66802	-19.4368
				1.81654	-21.2547
				-1.05242	-14.4044
				4.72187
				3.52367
				9.03358
				-4.07237
				-0.05005
				0.0167
				-0.08012
				5.77901
				-0.91514
				-4.182
				0.62569
				-7.8757
				7.55237
				-2.82475
				8.93757
				1.47906
				0.66677
				0.9566
				4.74615
				7.7951
				-0.65816
				0.51084
				-0.0958
				2.92662
				0.20124
				-1.7267
				-8.56304
				-7.29435
				4.84339
				-6.54213
				2.9778
				3.16891
				-1.9255
				-3.41998
				-5.63012
				5.94482
				8.53323
				-6.25527
				9.33468
				5.11213
				2.7223
				-7.63169
				2.90602
				5.4897
				-8.61284
				-0.77317
				7.49966
				2.07089
				2.16432
				-0.08481
				-4.36404
				2.1397
				-1.08625
				1.53492
				-3.57387
				4.64194
				0.03667
				-1.59844
				-2.87232
				-1.56827
				0.5488
				1.94294
				4.21214
				-4.28821
				-0.47577
				2.01496
				-3.60484
				2.2801
				-7.39705
				1.80561
				-1.76554
				2.53542
				0.13693
				-0.9687
				-1.06135
				1.50749
				-6.03758
				0.91685
				-3.49947
				-3.18105
				5.27923
				-6.8481
				-4.00178
				0.5828
				0.11739
				-1.52716
				2.44686
				-5.60504
				2.58472
				-3.86515
				3.15617
				-5.9145
				1.3521
				1.25102
				-2.27184
				-1.10565
				-0.98857
				4.05423
				-6.66715
				0.54847
				1.43312
				0.77985
				1.15735
				4.37408
				3.83211
				1.49502
				-1.69374
				5.40143
				4.82282
				2.76704
				-6.80235
				-10.0322
				0.70776
				-10.2689
				2.79192
				-6.4581
				0.5563
				-6.37051
				-2.18494
				2.85361
				2.06384
				4.39435
				-2.85861
				3.46078
				6.40452
				0.34302
				-4.98129
				-0.76152
				1.28858
				2.4862
				2.49781
				-2.28724
				-4.55996
				-0.35496
				-5.48554
				-3.23543
				-2.17683
				0.93147
				-2.60709
				0.83254
				-1.40873
				-5.00038
				4.68539
				-5.25093
				-0.40225
				-2.75299
				1.5075
				2.22768
				3.48099
				-0.02843
				-2.52847
				-2.83095
				-1.57691
				-2.64113
				3.0915
				-5.84749
				2.65932
				-2.67514
				-0.92881
				-4.41601
				4.48187
				2.36474
				-2.47535
				0.49399
				-0.10882
				1.58682
				1.96336
				-0.55528
				4.09128
				-3.31521
				4.35425
				-5.95009
				-3.44769
				1.40507
				2.60898
				-2.78528
				-2.49421
				-0.16494
				2.59176
				0.74294
				3.62855
				0.74201
				6.18179
				-1.06439
				5.14656
				-1.50074
				3.34619
				5.10001
				3.29971
				-1.56101
				0.1488
				-1.7646
				-3.4729
				3.87993
				-2.26816
				1.39838
				-0.74263
				1.54714
				-2.47337
				1.37957
				-1.42788
				2.07894
				-2.29933
				-1.77328
				0.2698
				-0.40239
				-3.00321
				-3.63647
				-5.49593
				2.16987
				-5.23185
				2.48149
				5.21788
				-0.06644
				-0.66201
				4.80836

## Sheet: Sheet2
Raw data for Fig. 2	Fig. 2a	δ37Cl-ClNO2 (‰)				Fig. 2b	δ37Cl-ClNO2 (‰)		Fig. 2c	Mass-balance calculations			Fig. 2d	δ37Cl-ClNO2 (‰)
		A	B	C			Chamber study			fc	δ37Cl-ClNO2 (‰)			Field observations	Laboratory experiments	Mass-balance calculations
		22.4	2.1	-2.5			-6.48619			0.01	-0.70006			-0.65405	-6.48619	-0.70006
		12.9	-2.9	0			-6.44262			0.02	-1.20151			-5.45951	-6.44262	-1.20151
		12.3	0.6	-2.8			-4.2563			0.03	-1.63213			-0.81159	-4.2563	-1.63213
		13.7	2.8	-4.2			-15.92			0.04	-2.01844			-0.63806	-15.92	-2.01844
		13.6	1	-4.4			-13.8024			0.05	-2.37286			-3.47003	-13.8024	-2.37286
		16.5	-2.3	-5.9			-5.26581			0.06	-2.70259			-4.65437	-5.26581	-2.70259
			1.4	-8.3			-8.32597			0.07	-3.01231			-3.20728	-8.32597	-3.01231
			3.6	-8.4			-11.8451			0.08	-3.30531			-4.22548	-11.8451	-3.30531
			4	-6.8			-8.40848			0.09	-3.58403			-1.71	-8.40848	-3.58403
				-2.9			-5.59154			0.1	-3.85032			-5.40632	-5.59154	-3.85032
				1.5			-2.49358			0.11	-4.10566			-4.67401	-2.49358	-4.10566
							-10.9774			0.12	-4.35123			-7.0426	-10.9774	-4.35123
							-6.58773			0.13	-4.58801			-3.20578	-6.58773	-4.58801
							-2.48685			0.14	-4.81683			-4.74577	-2.48685	-4.81683
							-4.27735			0.15	-5.03838			-6.25873	-4.27735	-5.03838
							-5.66089			0.16	-5.25324			-2.3796	-5.66089	-5.25324
							-5.29525			0.17	-5.46195			-4.54581	-5.29525	-5.46195
							-5.05558			0.18	-5.66494			-2.06855	-5.05558	-5.66494
							-11.4813			0.19	-5.86262			-1.80936	-11.4813	-5.86262
							-10.6711			0.2	-6.05533			-4.56333	-10.6711	-6.05533
							-14.1259			0.21	-6.24339			-4.45356	-14.1259	-6.24339
							-12.8877			0.22	-6.42708			-6.04241	-12.8877	-6.42708
							-7.15714			0.23	-6.60666			-4.3497	-7.15714	-6.60666
							-13.2693			0.24	-6.78235			-4.05912	-13.2693	-6.78235
							-7.7418			0.25	-6.95437			-5.61085	-7.7418	-6.95437
							-8.92306			0.26	-7.12289			-1.41143	-8.92306	-7.12289
							-10.1392			0.27	-7.2881			-7.66806	-10.1392	-7.2881
							-7.0478			0.28	-7.45016			-6.18163	-7.0478	-7.45016
							-6.94298			0.29	-7.60921			-3.06391	-6.94298	-7.60921
							-5.71464			0.3	-7.76539			-6.63136	-5.71464	-7.76539
							-7.90282			0.31	-7.91883			-6.33757	-7.90282	-7.91883
							-0.42982			0.32	-8.06963			-4.18778	-0.42982	-8.06963
							-9.41208			0.33	-8.21792			-5.39761	-9.41208	-8.21792
							-8.6425			0.34	-8.36379			-9.80412	-8.6425	-8.36379
							-9.41819			0.35	-8.50734			-4.42896	-9.41819	-8.50734
							-4.65911			0.36	-8.64866			-4.86406	-4.65911	-8.64866
							-6.62974			0.37	-8.78782			-6.174	-6.62974	-8.78782
							-5.14204			0.38	-8.92491			-9.65752	-5.14204	-8.92491
							-0.92441			0.39	-9.06001			-4.98764	-0.92441	-9.06001
							-17.1726			0.4	-9.19317			-5.49082	-17.1726	-9.19317
							-7.76505			0.41	-9.32448			-6.08184	-7.76505	-9.32448
							-11.2637			0.42	-9.45398			-7.30171	-11.2637	-9.45398
							-4.24215			0.43	-9.58173			-5.97173	-4.24215	-9.58173
							-14.5605			0.44	-9.7078			-8.9915	-14.5605	-9.7078
							-6.88595			0.45	-9.83224			-8.03556	-6.88595	-9.83224
							-6.52778			0.46	-9.95509			-11.6864	-6.52778	-9.95509
							-0.22214			0.47	-10.0764			-7.82462	-0.22214	-10.0764
							-6.34132			0.48	-10.1962			-8.17689	-6.34132	-10.1962
							-8.08537			0.49	-10.3146			-8.61807	-8.08537	-10.3146
							-8.80555			0.5	-10.4315			-8.24171	-8.80555	-10.4315
							-0.9321			0.51	-10.5471			-8.89206	-0.9321	-10.5471
							-3.68985			0.52	-10.6614			-9.31782	-3.68985	-10.6614
							-12.7006			0.53	-10.7744			-12.1265	-12.7006	-10.7744
							-16.7137			0.54	-10.8861			-9.93291	-16.7137	-10.8861
							-5.97298			0.55	-10.9965			-8.90422	-5.97298	-10.9965
							-8.19671			0.56	-11.1058			-9.22609	-8.19671	-11.1058
							-12.6941			0.57	-11.2139			-9.54989	-12.6941	-11.2139
							-5.89366			0.58	-11.3209			-7.15377	-5.89366	-11.3209
							-4.23742			0.59	-11.4268			-4.83274	-4.23742	-11.4268
							-4.64192			0.6	-11.5315			-9.64713	-4.64192	-11.5315
							-3.65612			0.61	-11.6353			-6.96459	-3.65612	-11.6353
							-13.8435			0.62	-11.7379			-11.5856	-13.8435	-11.7379
							-8.23314			0.63	-11.8396			-5.08016	-8.23314	-11.8396
							-8.54986			0.64	-11.9403			-5.53995	-8.54986	-11.9403
							-4.06749			0.65	-12.04			-11.574	-4.06749	-12.04
							-16.6147			0.66	-12.1388			-9.63119	-16.6147	-12.1388
							-10.4126			0.67	-12.2366			-5.16012	-10.4126	-12.2366
							-10.3248			0.68	-12.3336			-5.65757	-10.3248	-12.3336
							-6.75453			0.69	-12.4297			-5.33301	-6.75453	-12.4297
							-10.9855			0.7	-12.5249			-8.49695	-10.9855	-12.5249
							-13.9299			0.71	-12.6192			-8.46064	-13.9299	-12.6192
							-4.86767			0.72	-12.7127			-5.27909	-4.86767	-12.7127
							-4.98636			0.73	-12.8054			-10.662	-4.98636	-12.8054
							-16.7683			0.74	-12.8973			-2.53625	-16.7683	-12.8973
							-16.0256			0.75	-12.9885			-4.03375	-16.0256	-12.9885
							-4.28583			0.76	-13.0788			-4.39304	-4.28583	-13.0788
							-11.9312			0.77	-13.1684				-11.9312	-13.1684
							-9.49229			0.78	-13.2573				-9.49229	-13.2573
							-12.7697			0.79	-13.3454				-12.7697	-13.3454
							-9.57247			0.8	-13.4328				-9.57247	-13.4328
							-8.71475			0.81	-13.5196				-8.71475	-13.5196
							-7.62432			0.82	-13.6056				-7.62432	-13.6056
							-10.2161			0.83	-13.691				-10.2161	-13.691
							-12.1999			0.84	-13.7757				-12.1999	-13.7757
							-0.62883			0.85	-13.8597				-0.62883	-13.8597
							-12.2023			0.86	-13.9432				-12.2023	-13.9432
							-2.97351			0.87	-14.0259				-2.97351	-14.0259
							-3.74102			0.88	-14.1081				-3.74102	-14.1081
							-11.063			0.89	-14.1897				-11.063	-14.1897
							-6.70564			0.9	-14.2706				-6.70564	-14.2706
							-7.7057			0.91	-14.351				-7.7057	-14.351
							-8.3405			0.92	-14.4308				-8.3405	-14.4308
							-14.0885			0.93	-14.5101				-14.0885	-14.5101
							-8.9802			0.94	-14.5887				-8.9802	-14.5887
							-2.20426			0.95	-14.6669				-2.20426	-14.6669
							-11.4015			0.96	-14.7445				-11.4015	-14.7445
							-8.61104			0.97	-14.8215				-8.61104	-14.8215
							-15.1898			0.98	-14.898				-15.1898	-14.898
							-5.10418			0.99	-14.9741				-5.10418	-14.9741
							-12.0247								-12.0247
							-5.85555								-5.85555
							-0.79277								-0.79277
							-19.0187								-19.0187
							-13.1538								-13.1538
							-10.0158								-10.0158
							-12.2638								-12.2638
							-10.3042								-10.3042
							-8.5384								-8.5384
							-9.89927								-9.89927
							-15.7974								-15.7974
							-10.5096								-10.5096
							-3.8709								-3.8709
							-5.26243								-5.26243
							-0.02415								-0.02415
							-7.73254								-7.73254
							-5.48873								-5.48873
							-9.24019								-9.24019
							-10.4463								-10.4463
							-8.03177								-8.03177
							-5.9472								-5.9472
							-14.0356								-14.0356
							-13.8484								-13.8484
							-0.31146								-0.31146
							-4.16294								-4.16294
							-3.17581								-3.17581
							-8.0716								-8.0716
							-11.3725								-11.3725
							-4.80803								-4.80803
							-12.2778								-12.2778
							-1.26536								-1.26536
							-11.8277								-11.8277
							-15.9107								-15.9107
							-7.53074								-7.53074
							-13.808								-13.808
							-16.1431								-16.1431
							-4.89823								-4.89823
							-7.53163								-7.53163
							-8.05393								-8.05393
							-10.8865								-10.8865
							-5.65367								-5.65367
							-9.69163								-9.69163
							-9.10836								-9.10836
							-19.3531								-19.3531
							-3.97935								-3.97935
							-6.40187								-6.40187
							-4.34411								-4.34411
							-15.1292								-15.1292
							-7.44085								-7.44085
							-10.1904								-10.1904
							-4.5529								-4.5529
							-10.8451								-10.8451
							-12.0229								-12.0229
							-1.36972								-1.36972
							-9.29036								-9.29036
							-10.7392								-10.7392
							-10.7868								-10.7868
							-12.6449								-12.6449
							-10.4171								-10.4171
							-14.1436								-14.1436

## Sheet: Sheet3
Raw data for Fig. 3	Fig. 3a	Hong Kong-δ37Cl (‰)		Qingdao-δ37Cl (‰)		Wangdu-δ37Cl (‰)		Xi'an-δ37Cl (‰)			Fig. 3b	Anthropogenic origin-δ37Cl (‰)			Oceanic origin-δ37Cl (‰)				Fig. 3c	Site	Anthropogenic contribution	Oceanic contribution
		ClNO2	Cl-	ClNO2	Cl-	ClNO2	Cl-	ClNO2	Cl-			Species	AVG	SD	Species	AVG	SD			Hong Kong	0.223	0.777
		18.6297	20.322	-1.23575	10.7461	0.50456	14.0121	19.2229	28.4838			Cl-	22.7	5.9	Cl-	0	0.2			Qingdao	0.41	0.59
		21.1502	22.7764	-6.20155	5.71291	17.9635	31.4487	18.9917	28.2057			HCl	22.2	5.8	HCl	-1.8	0.7			Wangdu	0.668	0.332
		20.6949	22.1471	-2.91686	8.85954	-1.41048	12.0512	8.62504	18.1421			ClNO2	19	4.6	ClNO2	-8.6	4.3			Xi'an	0.907	0.093
		24.1717	25.6255	-5.5906	6.19665	8.03551	21.3879	22.3219	32.2587
		15.0771	16.7695	-6.25013	5.46746	11.8948	25.3278	27.4103	37.7221
		16.5396	17.9505	-3.84837	7.82726	2.35098	13.5105	36.0648	46.44
		11.6165	12.9638	-6.83178	4.69081	0.38055	11.3165	23.402	28.9259											Anthropogenic contribution
		12.1689	13.4655	-2.31565	9.02871	-7.93702	3.06357	27.3911	33.8374											Hong Kong		Qingdao		Wangdu		Xi'an
		10.9822	12.2035	-3.57077	7.65477	-0.13786	10.7932	28.9238	36.1388											5%	18.6	5%	36.6	5%	60.2	5%	82.9
		10.8533	12.0662	-0.70115	10.4918	5.36915	16.462	14.4296	22.2236											50%	22.3	50%	41.1	50%	66.9	50%	91.3
		10.7164	11.9436	2.12591	13.3609	16.3516	27.5925	-0.53419	7.14549											95%	25.6	95%	45	95%	73	95%	97.3
		12.3495	13.488	-5.9919	5.23701	-11.1972	0.06693	18.5128	25.5706
		9.56877	10.6553	-1.56192	9.59019	-13.7767	-2.38252	28.293	35.5106											Oceanic contribution
		8.59491	9.652	-0.28051	10.6894	13.0176	24.4198	31.3594	38.3154											Hong Kong		Qingdao		Wangdu		Xi'an
		9.7537	10.8474	-6.31059	4.52091	10.1902	22.352	15.1778	22.183											5%	74.4	5%	55	5%	27	5%	2.7
		12.5434	13.7364	-1.55154	9.14691	-0.69406	11.4117	27.1861	34.6215											50%	77.7	50%	58.9	50%	33.1	50%	8.7
		13.9443	15.2803	-3.1219	7.39923	5.61487	17.5477	15.7253	21.8799											95%	81.4	95%	63.4	95%	39.8	95%	17.1
		9.80208	11.1516	1.00732	11.5117	13.7227	25.491	18.1478	24.6906
		17.6448	19.0678	-2.34115	8.27296	4.47257	16.2049	21.5153	28.6491
		15.7924	17.2402	2.7451	13.3956	2.4035	14.1896	21.1848	28.018
		14.5296	15.9604	-4.03179	6.59155	4.98048	16.6674	17.0355	24.06
		12.1022	13.5123	-0.56596	10.085	3.69292	15.4781	21.741	29.03
		11.44	12.9006	-0.67647	9.89442	-6.75276	5.07849	23.8585	31.3357
		8.78212	10.099	-2.98862	7.55272	0.4993	11.9173	22.4171	29.9528
		11.5799	12.9208	-0.63369	9.91039	-6.10169	5.28282	30.0395	37.8725
		10.5152	11.8456	-3.89684	6.68317	9.08982	20.6338	26.3497	34.3718
		12.1002	13.4087	1.84157	12.4338	4.72023	16.2153	14.8131	22.7558
		12.1347	13.6851	-8.42577	2.16421	-3.78168	7.51394	28.5539	37.1217
		17.6676	19.2764	-6.57673	4.06239	4.3178	15.5505	22.0232	23.6468
		20.1289	21.7542	-4.39661	6.27922	8.47879	19.5864	18.8847	20.9983
		16.7511	18.4703	-3.63227	6.93096	6.01079	17.0115	7.30112	8.89963
		12.466	14.1095	-0.98873	9.58847	8.91403	19.7848	9.43942	11.1975
		19.1396	20.666	-6.28957	4.24779	10.6982	21.3108	10.9109	12.0838
		11.4415	12.8792	-5.40509	5.1325	-2.8268	7.79666	16.4987	17.7727
		16.7614	18.3003	-1.28378	9.36494	-0.63392	9.52191	19.7421	20.9398
		16.5533	18.2699	-4.45723	6.37832	23.3566	33.7647	38.5164	40.0582
		15.213	16.9622	-1.77218	9.09053	2.90802	13.2866	12.6453	13.8718
		17.4684	19.128	-0.11837	10.9344	7.53663	17.9114	18.0095	19.5395
		11.9365	13.466	-1.36249	9.95884	2.974	13.4962	22.1078	23.2126
		15.2533	16.6345	2.58183	13.9669	-2.73151	7.84007	11.1282	12.6066
		13.1812	14.4788	3.04157	14.6255	-6.7079	3.95758	19.5392	20.9578
		13.7027	14.9755	-1.65318	9.85903	18.7175	29.5947	10.3308	11.5625
		8.60564	9.90334	-4.16518	7.39504	5.5723	16.6068	14.6323	15.3822
		13.6709	14.8661	3.26142	14.9093	9.79208	20.9071	19.0117	19.9949
		10.0843	11.3391	7.44278	19.1599	11.3158	22.5231	21.9314	23.884
		10.4474	11.7705	3.70615	15.439	9.60097	23.1409	21.6203	22.975
		17.4388	18.8008	-0.42699	11.284	4.04124	17.5625	9.55744	11.1731
		12.9452	14.3053	4.10669	15.7673	7.46789	20.9517	22.3192	24.1326
		11.977	13.5012	2.13714	13.6879	11.3948	24.9058	25.5203	27.2159
		18.927	20.634	-3.55897	7.99985	10.906	23.9063	18.1937	20.0406
		24.7397	26.5043	7.23148	18.9319	14.9017	27.891	19.8698	22.1205
		15.964	17.6459	1.51547	13.1349	-1.33343	11.6898	15.2272	16.5842
		14.0526	15.7301	-0.49925	11.0934	5.48615	18.8735	27.6027	29.3679
		16.9715	18.7286	-0.43705	10.8575	22.0207	35.1686	6.03715	8.10942
		12.7346	14.8434	1.20176	12.5637	30.5321	43.6251	8.64367	10.6759
		13.1299	14.9137	7.96347	19.1493	24.2411	37.4363	19.6582	22.6743
		8.80837	10.4637	3.89939	14.9909	6.39592	19.3299	25.8409	28.1457
		12.0952	14.0114	3.69606	14.9469	14.8376	27.5717	19.8602	22.1226
		10.977	12.8046	-0.74702	10.2857	6.11798	19.2366	18.2242	20.4398
		12.3322	14.9235	-4.8136	5.99779	-6.4564	6.44031	16.8441	19.0453
		8.482	10.8624	8.17117	19.0413	4.74764	17.2684	23.9625	25.9573
		12.9583	15.2582	-0.69509	9.75232	6.05461	18.3793	10.5264	12.8276
		19.3306	21.8904	1.75722	12.0445	6.92521	19.3158	19.6785	22.0958
		12.3465	14.796	0.71363	11.0657	9.80801	22.2877	12.0315	15.2367
		10.2319	12.4767	6.15184	16.6908	1.97537	15.4939	13.0241	16.0831
		13.2416	15.4011	10.2811	20.9685	23.8482	36.3225	34.2683	36.3822
		10.3666	12.4755	7.77753	18.6828	-9.43807	2.89854	24.7286	26.8311
		7.74055	9.77464	0.23061	11.4077	3.68247	15.9725	5.63362	7.45183
		11.6194	13.5814	4.4768	15.9639	15.3399	27.6956	16.0233	17.9446
		10.3803	12.3617	11.3121	22.9394	8.40764	21.1405	29.2545	30.9944
		13.8003	15.8016	3.70679	15.5304	-9.76459	3.40009	15.8123	17.3946
		7.98946	10.0263	0.151	12.6621	6.83463	19.9098	17.1903	18.9809
		13.8843	15.922	13.66	26.0574	4.70301	16.96	23.4185	24.8176
		16.1089	18.2423	-10.4158	1.97775	4.12468	16.0983	23.5219	25.7564
		10.7102	12.8654	-13.2474	-0.86592	6.57787	18.686	17.2655	18.7692
		12.0545	14.3049	-0.52161	11.8814	13.3654	25.4571	27.6896	29.189
		11.1109	13.4381	1.02597	13.3593	-2.99937	8.84522	15.4758	16.566
		12.4707	14.8269	0.97187	13.3255	10.1294	21.5116	12.2297	13.7006
		16.937	19.345	2.43016	14.7387	7.7904	19.0469	17.8405	19.2236
		15.8533	18.2134	0.60342	12.9308	8.52237	19.8263	21.5308	23.1703
		14.9558	17.329	1.34571	12.9998	8.86417	19.8459	17.9714	19.0571
		12.5627	14.913	3.03678	14.9135	2.98896	13.9775	21.9939	23.2606
		14.1375	16.4935	-0.81215	10.7167	3.16172	14.498	18.5326	19.9291
		11.533	13.8571	4.69433	16.1361	5.70044	16.9381	15.392	16.9036
		9.88946	12.15	4.45979	16.1171	5.22893	16.3961	19.8692	21.3315
		12.1963	14.2221	4.01058	15.5792	9.2314	20.329	14.6189	16.4054
		9.60252	11.8596	1.60606	13.3754	6.92124	18.2456	13.1472	14.2889
		-10.8818	-8.46809	2.88701	14.7759	3.69884	14.1499	21.4476	22.4747
		-16.5168	-14.1107	3.43526	15.2782	8.71525	19.2314	27.4959	28.7998
		2.13748	6.64409	8.94915	20.8084	10.4877	21.249	21.5301	22.6563
		-2.29456	1.96636	8.499	20.223	-3.038	7.95843	24.1623	25.3646
		-1.87561	2.05223	6.28844	17.4426	0.00222	11.0183	14.2131	15.2032
		-3.98449	-0.28768	8.05165	19.3143	19.2863	30.2139	19.4117	20.8806
		-3.55829	0.12986	1.68382	12.9679	-4.62088	6.19363	19.6287	20.6949
		-4.55066	-0.9706	4.22507	15.6633	8.90508	19.7373	18.2973	19.2871
		-4.62937	-0.65975	0.86695	11.603	3.83546	14.815	29.0854	30.3133
		3.84636	8.40272	4.52388	15.3136	4.70513	15.6655	18.5449	19.6418
		6.08033	10.6362	5.84443	16.5798	11.594	22.6622	5.42583	6.4074
		-0.55374	3.99144	3.98637	14.5336	8.37048	19.6987	21.6359	22.8177
		3.54322	7.99087	1.20854	11.4171	10.9355	23.2112	18.0261	19.8047
		1.30891	5.45716	6.27542	16.544	-1.80584	9.98109	14.9358	16.385
		2.71546	7.15518	5.08518	15.2345	-2.13171	9.43453	18.0759	19.1465
		3.78835	8.16894	1.85749	11.7586	9.85647	21.9277	27.678	29.2271
		1.78389	6.27657	5.63561	15.5735	-4.03531	8.64802	23.8629	24.909
		4.26379	8.68586	6.41157	16.2161	13.0033	25.1941	23.0323	23.9638
		5.33205	9.85159	4.83247	14.8217	-5.24198	6.60117	23.0504	24.0412
		2.79432	7.2782	3.40899	13.6185	8.94105	21.2881	12.7876	13.7879
		-1.53486	2.85457	11.5656	22.4142	6.46059	18.8639	18.9036	19.9559
		-3.42602	0.88697	2.85013	13.784	-5.02396	7.87986	11.8882	12.9931
		0.46598	4.82025	-2.59493	8.67684	8.06187	21.2355	20.99	21.8458
		2.58769	7.07006	-1.83302	9.57562	-0.48184	12.4264	20.0314	21.5971
		-0.25988	3.89834	3.06382	14.5289	3.34114	16.3746	29.533	30.8385
		1.79301	5.97874	-2.73314	8.73049	-4.08437	8.84033	30.33	31.3219
		-1.38184	2.60193	2.45354	14.055	-5.71273	7.01902	20.9018	22.0372
		-2.14808	1.37225	5.07812	16.824	1.94051	14.5596	17.0897	18.0312
		-4.61896	-1.09065	7.97531	19.8535	0.52667	13.0223	22.0863	23.0647
		-4.54009	-0.8825	-1.89497	9.79174	2.20967	14.6492	20.5476	21.3868
		-1.36075	2.29945	8.71037	21.5305	4.69447	16.9771	16.1079	17.255
		-4.72882	-1.18317	2.96064	15.8082	-2.83369	9.48774	16.0753	17.2503
		-1.78952	1.7938	-5.21749	7.502	14.4789	26.7079	29.4276	30.7736
		-3.69533	-0.09188	7.83482	20.6035	-6.79252	3.91652	27.6702	28.5041
		-0.87129	2.7403	-4.79389	7.91115	-4.77919	5.84564	10.085	10.796
		-0.28858	3.36102	3.41056	15.4421	0.18027	10.8172	14.8003	16.0963
		-2.61844	0.99941	-3.66471	8.42334	-2.64486	7.86944	21.7772	22.6373
		-1.22188	2.57972	2.50817	14.5109	0.47088	10.9476	31.4814	32.2224
		4.58838	8.64003	0.20238	12.2641	4.30536	14.7897	19.3008	20.109
		6.63399	10.9044	6.38973	18.574	5.88838	16.4124	21.2966	22.0515
		3.60526	8.03756	7.59883	19.7676	0.42108	10.9389	23.4776	24.1752
		2.23284	11.9464	-1.93284	10.0083	1.8773	12.4775	19.62	20.1174
		0.00583	9.64983	0.43409	12.2315	0.32221	11.0922	13.7994	14.5144
		4.9758	14.5375	-0.60022	11.1227	3.39956	14.3646	26.5671	27.3191
		5.33654	14.9022	1.85681	13.5663	13.2456	24.3614	17.8411	18.5334
		1.63574	10.9643	0.82387	12.6555	14.2855	25.0265	30.7637	31.9619
		7.23415	16.7338	-1.03246	11.0101	4.85133	15.6556	19.9256	20.6498
		1.7294	11.3622	-1.37515	10.7456	-7.7077	3.26232	22.2574	23.1697
		5.80568	15.4681	3.19482	15.4666	-9.02602	1.87363	28.2609	29.23
		4.23395	13.9167	6.75354	18.4941	21.8865	32.2462	22.1352	23.298
		3.08844	12.5443	10.9908	22.6782	7.01261	17.1922	30.7072	33.8779
		3.4326	12.8603	2.26073	13.7892	-9.03523	1.13337	25.5989	29.3462
		5.88336	15.3082	1.01394	12.393	14.7717	24.9847	25.9459	30.4151
		6.14644	15.5822	1.8503	13.341	3.74528	14.0538	18.5033	22.5867
		1.15882	10.6867	4.93299	16.4271	20.2965	30.6618	21.0799	24.8492
		-2.71643	0.73511	0.36033	11.5937	0.88849	11.3028	20.1464	23.5848
		-1.96511	1.47055	-2.10441	8.96901	22.669	33.7331	30.1654	33.4481
		-2.93561	0.51363	-0.2988	10.7018	14.9499	26.119	24.0116	27.3539
		0.75328	4.12636	-9.24392	0.69844	15.4993	26.8986	21.5682	24.826
		-0.72651	2.61139	3.68653	13.4325	-1.56726	9.76093	17.407	20.5417
		-0.08388	3.33401	3.86828	13.5803	-2.62792	8.75599	31.647	35.15
		-0.65405	2.72281	1.80947	11.4717	-9.10276	2.14688	22.2045	25.4139
		-5.45951	-2.18417	4.17045	13.8255	17.1151	28.1601	8.96954	10.9165
		-0.81159	2.53963	-0.25695	9.39744	-18.8328	-8.14284	24.7078	26.046
		-4.24831	-0.81461	-6.56989	3.18649	5.64044	16.5236	14.4251	15.4602
		-0.63806	2.76751	3.17078	12.9752	9.56233	20.5105	19.251	20.0366
		-3.47003	-0.09961	7.5994	17.1855	2.63077	13.7325	24.2476	24.8733
		-4.65437	-1.34769	-4.5959	4.91678	12.4628	23.7654	20.84	21.8394
		-3.20728	0.14277	7.25055	16.6247	9.00555	20.4331	27.4766	28.1719
		-4.22548	-0.85606	4.85111	13.9311	-0.00738	11.5396	15.6057	16.5701
		-1.71	1.62631	2.61329	11.6436	27.1238	38.8317	25.1454	25.6617
		-5.40632	-2.01875	-0.11866	8.89992	-5.03863	6.80601	22.0253	22.8622
		-4.67401	-1.27129	5.70343	14.7056	19.5563	31.5505	12.6479	13.6373
		-7.0426	-3.64744	1.44778	10.3439	20.5097	32.6971	24.2902	25.1219
		-3.53854	-0.1234	5.37378	14.193	2.3544	15.8738	21.1268	21.9163
		-3.20578	0.06526	-4.00615	4.75276	-4.36121	9.15048	17.5452	18.4609
		-4.74577	-1.52283	5.91496	14.5705	-0.81152	12.7492	13.1463	22.4288
		-6.25873	-3.07834	-0.42258	8.28356	-1.93027	11.6416	36.1222	47.1153
		-2.3796	0.77092	-2.30713	6.39429	3.69619	17.2091	22.8726	27.622
		-4.54581	-1.39788	7.79078	16.722	23.9786	37.3992	21.0512	24.5096
		-2.06855	1.04458	3.6978	12.9204	-10.5911	2.68948	31.1196	36.3003
		-1.80936	1.34479	-3.27302	8.95891			30.462	34.5271
		-4.56333	-1.46928	6.16043	18.0378			13.588	17.7308
		-4.45356	-1.40213	1.07796	12.9934			24.7774	28.7849
		-6.04241	-2.99962	0.52556	12.8594
		-4.3497	-1.22315	0.68633	13.2373
		-4.05912	-0.94145	8.03925	20.5192
		-5.61085	-2.62624	4.1583	16.6231
		-1.41143	1.46494	13.8798	26.2658
		-7.66806	-4.79081	0.93622	13.1788
		-6.18163	-3.20959	3.38761	15.7794
		-3.06391	-0.02368	2.36185	15.0113
		-6.63136	-3.60909	-4.76846	7.54851
		-6.33757	-3.30281	0.71337	12.8928
		-4.18778	-1.13027	2.50702	14.6395
		-5.39761	-2.40361	4.30433	16.491
		-9.80412	-6.80538	-0.63563	11.1965
		-4.42896	-1.45813	7.40987	19.594
		-4.86406	-1.85113	0.5957	12.5721
		-6.174	-3.16168	5.80151	17.8109
		-9.65752	-6.7113	10.7533	22.7472
		-4.98764	-1.97563	2.44341	14.4871
		-5.49082	-2.49202	11.1407	21.3866
		-6.08184	-3.09091	4.17278	14.4201
		-7.30171	-4.33557	7.19136	17.4639
		-5.97173	-3.06085	6.3135	16.7022
		-8.9915	-6.09782	9.35752	19.7636
		-8.03556	-5.14834	7.09944	17.6053
		-11.6864	-8.87026	7.51463	18.0872
		-7.82462	-4.99214	10.9389	21.5142
		-8.17689	-5.37232	2.64925	13.3334
		-8.61807	-5.81699	6.619	17.4008
		-8.24171	-5.45336	-0.90858	9.99845
		-8.89206	-6.15875	4.21619	15.2426
		-9.31782	-6.60128	7.43631	18.0707
		-12.1265	-9.45765	5.88849	16.5671
		-9.93291	-7.2402	-4.45145	2.52591
		-8.90422	-6.17271	2.35754	12.2166
		-9.22609	-6.4516	-1.40927	8.10374
		-9.54989	-6.70716	0.71433	10.4468
		-7.15377	-4.2715	-1.62804	8.10502
		-4.83274	-1.90079	-3.10197	6.54591
		-9.64713	-6.7376	-1.16062	8.3807
		-6.96459	-4.04903	-0.0945	8.62444
		-11.5856	-8.75121	3.86494	13.8719
		-5.08016	-2.17275	-2.49519	7.39452
		-5.53995	-2.58309	3.85565	13.4773
		-11.574	-8.64089	-6.46638	2.9789
		-9.63119	-6.68058	-5.02065	4.45473
		-5.16012	-2.21465	-3.08356	6.49048
		-5.65757	-2.73269	4.33045	14.038
		-5.33301	-2.39819	4.63409	14.4497
		-8.49695	-5.60575	-0.15836	9.83512
		-8.46064	-5.56973	-2.66196	7.52383
		-5.27909	-2.31178	3.85909	14.1703
		-10.662	-7.62071	4.81488	15.2061
		-2.53625	0.56185	0.95961	12.691
		-4.03375	-0.85657	3.74663	15.6695
		-4.39304	-1.20037	9.5445	21.6348
		-3.54084	-0.31606	4.22774	11.1257
		-3.57132	-0.33449	5.21573	12.12
		-4.91787	-1.74521	-11.3929	-2.15459
		-4.52336	-1.4072	-4.87005	4.33453
		-2.87766	0.26934	-6.35433	2.62533
		-2.01159	1.2328	16.8539	25.7155
		-2.02118	1.34978	2.65417	11.5802
		0.14018	3.5654	3.20275	12.2438
		-1.99477	4.24652	-4.04299	5.19167
		-11.5868	-5.60073	-9.22618	0.06617
		-16.7087	-11.758	-8.27846	1.72767
		-15.9154	-10.9478	7.31326	17.3918
		-16.1079	-11.0113	-16.7679	-6.60447
		-5.91241	0.02133	9.21774	18.9496
		-9.02182	-2.87451	5.14253	14.6048
		-11.4939	-5.69651	14.9114	24.4351
		-18.6995	-13.433	2.52111	12.1985
		-19.4368	-14.8332	-3.66802	2.949
		-21.2547	-16.6499	1.81654	8.3016
		-14.4044	-8.93024	-1.05242	5.2123
				4.72187	10.9335
				3.52367	9.71538
				9.03358	16.3908
				-4.07237	3.37664
				-0.05005	12.5024
				0.0167	12.512
				-0.08012	12.3088
				5.77901	18.1883
				-0.91514	11.5195
				-4.182	7.89973
				0.62569	12.707
				-7.8757	4.22783
				7.55237	19.6743
				-2.82475	9.3026
				8.93757	21.0811
				1.47906	13.6115
				0.66677	12.7758
				0.9566	13.0202
				4.74615	16.8196
				7.7951	20.006
				-0.65816	11.4129
				0.51084	12.3341
				-0.0958	11.6332
				2.92662	14.6742
				0.20124	11.8695
				-1.7267	9.95991
				-8.56304	3.25235
				-7.29435	4.59791
				4.84339	16.768
				-6.54213	5.37091
				2.9778	14.8416
				3.16891	15.4069
				-1.9255	10.2896
				-3.41998	8.82593
				-5.63012	6.67789
				5.94482	18.2936
				8.53323	20.9893
				-6.25527	6.24258
				9.33468	21.8619
				5.11213	17.7014
				2.7223	10.3132
				-7.63169	-0.15591
				2.90602	10.3543
				5.4897	12.911
				-8.61284	-1.21904
				-0.77317	6.71029
				7.49966	14.9324
				2.07089	9.40779
				2.16432	9.43924
				-0.08481	7.25976
				-4.36404	3.15687
				2.1397	9.63452
				-1.08625	6.2208
				1.53492	8.7812
				-3.57387	3.74736
				4.64194	11.8625
				0.03667	7.30882
				-1.59844	5.79958
				-2.87232	4.63313
				-1.56827	5.98902
				0.5488	8.18373
				1.94294	9.49309
				4.21214	11.8283
				-4.28821	3.19882
				-0.47577	7.15496
				2.01496	9.65007
				-3.60484	3.85788
				2.2801	9.78453
				-7.39705	-0.60018
				1.80561	8.635
				-1.76554	5.00209
				2.53542	9.25074
				0.13693	6.7936
				-0.9687	5.64665
				-1.06135	5.52856
				1.50749	8.20552
				-6.03758	0.586
				0.91685	7.45654
				-3.49947	2.98702
				-3.18105	3.27613
				5.27923	11.7552
				-6.8481	-0.45365
				-4.00178	2.32023
				0.5828	6.84433
				0.11739	6.3945
				-1.52716	4.82194
				2.44686	8.85527
				-5.60504	0.8301
				2.58472	9.06443
				-3.86515	2.56729
				3.15617	9.56877
				-5.9145	0.54099
				1.3521	12.5729
				1.25102	12.4578
				-2.27184	8.91165
				-1.10565	10.1074
				-0.98857	10.2829
				4.05423	15.3033
				-6.66715	4.43949
				0.54847	11.6309
				1.43312	12.5404
				0.77985	11.883
				1.15735	12.2634
				4.37408	14.7664
				3.83211	14.2455
				1.49502	12.0649
				-1.69374	9.06669
				5.40143	16.2843
				4.82282	15.0954
				2.76704	13.1203
				-6.80235	3.5363
				-10.0322	0.01936
				0.70776	10.3705
				-10.2689	-0.79775
				2.79192	12.1214
				-6.4581	1.28924
				0.5563	8.23089
				-6.37051	1.19926
				-2.18494	5.3393
				2.85361	10.3521
				2.06384	9.54731
				4.39435	11.8534
				-2.85861	4.61077
				3.46078	10.9179
				6.40452	13.8787
				0.34302	7.82012
				-4.98129	2.51432
				-0.76152	5.63061
				1.28858	7.7159
				2.4862	8.89487
				2.49781	8.89583
				-2.28724	4.01161
				-4.55996	1.70659
				-0.35496	5.88733
				-5.48554	0.78416
				-3.23543	3.05676
				-2.17683	4.1895
				0.93147	7.3216
				-2.60709	3.79389
				0.83254	6.92424
				-1.40873	4.72296
				-5.00038	1.19114
				4.68539	10.9419
				-5.25093	1.06579
				-0.40225	6.01407
				-2.75299	3.69951
				1.5075	7.91396
				2.22768	8.59481
				3.48099	9.9084
				-0.02843	6.37032
				-2.52847	3.91673
				-2.83095	3.48357
				-1.57691	4.88869
				-2.64113	3.77368
				3.0915	9.39207
				-5.84749	0.41826
				2.65932	8.98481
				-2.67514	3.56886
				-0.92881	5.26149
				-4.41601	1.87461
				4.48187	10.8475
				2.36474	8.73812
				-2.47535	3.7243
				0.49399	6.49657
				-0.10882	5.86907
				1.58682	7.44772
				1.96336	7.78799
				-0.55528	5.32793
				4.09128	10.0164
				-3.31521	2.64164
				4.35425	10.2938
				-5.95009	-0.06876
				-3.44769	2.30181
				1.40507	7.09867
				2.60898	8.58578
				-2.78528	3.31744
				-2.49421	3.62826
				-0.16494	6.11209
				2.59176	9.45287
				0.74294	7.71487
				3.62855	10.6746
				0.74201	8.10104
				6.18179	13.554
				-1.06439	5.67675
				5.14656	11.4129
				-1.50074	5.40434
				3.34619	10.577
				5.10001	12.371
				3.29971	10.2358
				-1.56101	5.16281
				0.1488	7.54795
				-1.7646	5.61986
				-3.4729	3.70861
				3.87993	11.5492
				-2.26816	5.23395
				1.39838	8.92776
				-0.74263	6.78477
				1.54714	9.14502
				-2.47337	5.13845
				1.37957	9.74329
				-1.42788	6.54243
				2.07894	9.89212
				-2.29933	5.35406
				-1.77328	6.24467
				0.2698	8.8012
				-0.40239	7.74778
				-3.00321	5.40508
				-3.63647	3.87483
				-5.49593	1.52439
				2.16987	8.90143
				-5.23185	1.40173
				2.48149	9.03565
				5.21788	11.8593
				-0.06644	6.62033
				-0.66201	6.30418
				4.80836	12.2309

## Sheet: Sheet4
Raw data for Fig. 4	Fig. 4	Anthropogenic origin-δ37Cl (‰)			Oceanic origin-δ37Cl (‰)
		Species	AVG	SD	Species	AVG	SD
		Cl-	22.7	5.9	Cl-	0	0.2
		HCl	22.2	5.8	HCl	-1.8	0.7
		ClNO2	19	4.6	ClNO2	-8.6	4.3

## Sheet: Sheet5
Timestamps of all δ37Cl-ClNO2 measurements along with the corresponding concentrations	Hong Kong								Qingdao								Wangdu								Xi'an
	Sampling Time	35ClNO2	37ClNO2	Concentration of ClNO2 (ppt)	Cl- concentration (ug m-3)	δ37Cl-ClNO2			Sampling Time	35ClNO2	37ClNO2	Concentration of ClNO2 (ppt)	Cl- concentration (ug m-3)	δ37Cl-ClNO2			Sampling Time	35ClNO2	37ClNO2	Concentration of ClNO2 (ppt)	Cl- concentration (ug m-3)	δ37Cl-ClNO2			Sampling Time	35ClNO2	37ClNO2	Concentration of ClNO2 (ppt)	Cl- concentration (ug m-3)	δ37Cl-ClNO2
	2020-10-26 22:30:00	2949.46	959.588	1552.35	0.08	18.6297			2022-12-07 03:25:00	9033.91	2881.8	1450.07	4.16	-1.23575			2023-02-18 01:15:00	8810.25	2815.35	948.359	6.35	0.504555			11/3/2022 09:05:01	425.647	138.562	675.63	0.729262	19.2229
	2020-10-26 22:35:00	3116.66	1016.49	1640.35	0.08	21.1502			2022-12-07 03:30:00	9301.89	2952.53	1493.08	4.16	-6.20155			2023-02-18 12:05:00	8957.62	2912.39	964.222	6.35	17.9635			11/3/2022 09:10:01	406.374	132.258	645.038	0.685998	18.9917
	2020-10-30 00:10:00	3639.98	1186.64	1915.78	0.08	20.6949			2022-12-07 03:35:00	9863.42	3141.12	1583.21	4.16	-2.91686			2023-02-18 12:20:00	9113.76	2906.77	981.029	6.35	-1.41048			11/3/2022 09:15:01	422.092	135.976	669.987	0.784556	8.62504
	2020-10-30 00:15:00	3634.97	1189.05	1913.14	0.08	24.1717			2022-12-07 03:40:00	9818.67	3118.48	1576.03	4.16	-5.5906			2023-02-18 12:25:00	9847.39	3170.46	1060	6.35	8.03551			11/3/2022 09:20:01	420.308	137.24	667.156	0.895272	22.3219
	2020-10-30 01:30:00	2949.33	956.197	1552.28	0.08	15.0772			2022-12-07 03:45:00	10107.9	3208.2	1622.45	4.16	-6.25013			2023-02-18 12:30:00	9305.2	3007.37	1001.64	6.35	11.8948			11/3/2022 09:25:01	406.634	133.436	645.451	0.981869	27.4103
	2020-10-30 01:35:00	3785.96	1229.21	1992.61	0.08	16.5396			2022-12-07 03:50:00	10284.1	3272.03	1650.74	4.16	-3.84837			2023-02-23 02:15:00	9750.19	3121.46	1049.54	2.16	2.35098			11/3/2022 09:30:04	404.023	133.696	641.306	0.996884	36.0648
	2020-10-30 01:40:00	4029.71	1302.01	2120.9	0.08	11.6165			2022-12-07 03:55:00	10941.1	3470.65	1756.2	4.16	-6.83178			2023-02-23 02:20:00	10592.1	3384.32	1140.16	2.16	0.38055			12/3/2022 01:25:46	401.851	131.352	637.859	0.211507	23.402
	2020-10-30 01:45:00	4243.81	1371.94	2233.58	0.08	12.1689			2022-12-07 04:00:00	11735.1	3739.42	1883.64	4.16	-2.31565			2023-02-23 02:25:00	10344.1	3277.62	1113.47	2.16	-7.93702			12/3/2022 01:35:50	404.932	132.875	642.749	0.289089	27.3911
	2020-10-30 01:50:00	4598.39	1484.82	2420.21	0.08	10.9822			2022-12-07 04:05:00	12282.3	3908.88	1971.48	4.16	-3.57077			2023-02-23 02:30:00	10611	3388.61	1142.2	2.16	-0.137863			12/3/2022 01:40:50	446.592	146.764	708.876	0.406198	28.9238
	2020-10-30 01:55:00	4641.17	1498.45	2442.72	0.08	10.8533			2022-12-07 04:10:00	12434.9	3968.84	1995.98	4.16	-0.70115			2023-02-23 02:35:00	9996.75	3210.04	1076.08	2.16	5.36915			12/3/2022 01:45:50	476.158	154.276	755.806	0.517897	14.4295
	2020-10-30 02:00:00	4568.94	1474.93	2404.71	0.08	10.7164			2022-12-07 04:15:00	12238.4	3917.17	1964.43	4.16	2.12591			2023-02-23 02:40:00	9454.26	3069	1017.68	2.16	16.3516			12/3/2022 01:50:50	442.068	141.118	701.695	0.46419	-0.534194
	2020-10-30 02:05:00	5048.48	1632.36	2657.09	0.08	12.3495			2022-12-07 04:20:00	12266.6	3894.39	1968.95	4.16	-5.9919			2023-02-23 02:45:00	9370.96	2959.51	1008.71	2.16	-11.1972			12/3/2022 01:55:50	500.074	162.677	793.768	0.433115	18.5128
	2020-10-30 02:10:00	5371.04	1731.89	2826.86	0.08	9.56877			2022-12-07 04:25:00	12628	4026.99	2026.96	4.16	-1.56192			2023-02-23 03:05:00	8911.81	2807.16	959.291	2.16	-13.7767			12/3/2022 02:00:50	534.626	175.587	848.613	0.486654	28.293
	2020-10-30 02:15:00	5569.22	1794.06	2931.17	0.08	8.59491			2022-12-07 04:30:00	13511.2	4314.18	2168.73	4.16	-0.280505			2023-02-23 03:10:00	8883.92	2874.4	956.289	2.16	13.0176			12/3/2022 02:05:50	513.629	169.194	815.284	0.430918	31.3594
	2020-10-30 02:20:00	5324.61	1717.23	2802.42	0.08	9.7537			2022-12-07 04:35:00	14207.8	4509.22	2280.54	4.16	-6.31059			2023-02-24 06:05:00	8785.84	2834.73	945.731	2.94	10.1902			12/3/2022 02:10:49	496.995	161.146	788.881	0.423424	15.1778
	2020-10-30 02:25:00	4744	1534.21	2496.84	0.08	12.5434			2022-12-07 04:40:00	14898.8	4751.2	2391.46	4.16	-1.55154			2023-02-24 06:10:00	9011.26	2876.13	969.995	2.94	-0.694058			12/3/2022 02:15:49	405.787	133.129	644.106	0.395163	27.1861
	2020-10-30 02:30:00	4075.63	1319.88	2145.07	0.08	13.9443			2022-12-07 04:45:00	15854.6	5048.05	2544.88	4.16	-3.1219			2023-02-24 06:25:00	9725.44	3123.68	1046.87	2.94	5.61487			12/3/2022 02:30:53	559.033	181.359	887.354	0.363178	15.7253
	2020-10-30 02:35:00	4020.93	1296.84	2116.28	0.08	9.80208			2022-12-07 04:50:00	15947.1	5098.52	2559.73	4.16	1.00732			2023-02-24 06:30:00	10429.7	3376.89	1122.68	2.94	13.7227			12/3/2022 02:35:53	648.899	211.015	1030	0.477771	18.1478
	2020-10-30 02:40:00	3742.09	1216.29	1969.52	0.08	17.6448			2022-12-07 04:55:00	15348.4	4890.71	2463.64	4.16	-2.34115			2023-02-24 06:35:00	10587.5	3396.7	1139.67	2.94	4.47257			12/3/2022 02:40:53	620.83	202.555	985.444	0.550596	21.5153
	2020-10-30 02:45:00	3655.15	1185.87	1923.76	0.08	15.7924			2022-12-07 05:00:00	15153.1	4853.08	2432.28	4.16	2.7451			2023-02-24 06:40:00	10352.6	3314.49	1114.38	2.94	2.4035			12/3/2022 02:45:53	618.943	201.874	982.449	0.499629	21.1848
	2020-10-30 02:50:00	3714.72	1203.69	1955.11	0.08	14.5296			2022-12-07 05:05:00	15298.8	4866.62	2455.66	4.16	-4.03179			2023-02-24 06:45:00	10787.7	3462.69	1161.22	2.94	4.98048			12/3/2022 02:50:53	652.21	211.86	1035.25	0.559034	17.0355
	2020-10-30 02:55:00	3788.94	1224.81	1994.18	0.08	12.1022			2022-12-07 05:10:00	15151	4836.38	2431.94	4.16	-0.56596			2023-02-24 06:50:00	10356.5	3320.02	1114.81	2.94	3.69292			12/3/2022 02:55:53	634.66	207.113	1007.4	0.590655	21.741
	2020-10-30 03:00:00	3611.69	1166.74	1900.89	0.08	11.44			2022-12-07 05:15:00	15582.3	4973.52	2501.18	4.16	-0.676466			2023-02-24 06:55:00	10157.4	3222.29	1093.37	2.94	-6.75276			12/3/2022 03:00:52	628.418	205.501	997.489	0.619925	23.8585
	2020-10-30 03:05:00	4156.02	1339.06	2187.38	0.08	8.78212			2022-12-07 05:20:00	15743.6	5013.36	2527.06	4.16	-2.98862			2023-02-24 07:00:00	10504.9	3356.87	1130.78	2.57	0.499298			12/3/2022 03:05:52	655.067	213.914	1039.79	0.657998	22.4171
	2020-10-30 03:10:00	4056.01	1310.46	2134.74	0.08	11.5799			2022-12-07 05:25:00	15728.6	5020.41	2524.65	4.16	-0.633693			2023-02-24 07:05:00	10643.4	3378.67	1145.68	2.57	-6.10169			12/3/2022 03:10:52	624.033	205.299	990.529	0.686915	30.0395
	2020-10-30 03:15:00	4099.23	1323.03	2157.49	0.08	10.5152			2022-12-07 05:30:00	15532.8	4941.72	2493.22	4.16	-3.89684			2023-02-24 07:10:00	9993.44	3220.85	1075.72	2.57	9.08982			12/3/2022 03:15:52	569.289	186.618	903.633	0.66416	26.3497
	2020-10-30 03:20:00	4191.96	1355.08	2206.29	0.08	12.1002			2022-12-07 05:35:00	15466.3	4948.93	2482.56	4.16	1.84157			2023-02-24 07:20:00	10190.3	3270.06	1096.91	2.57	4.72023			12/3/2022 03:20:52	543.048	176.015	861.981	0.618275	14.8131
	2020-10-30 03:25:00	3328.39	1075.97	1751.79	0.08	12.1347			2022-12-07 05:40:00	15478.7	4902.12	2484.53	4.16	-8.42577			2023-02-24 07:25:00	11015.8	3505.07	1185.77	2.57	-3.78168			12/3/2022 03:25:52	501.822	164.855	796.543	0.692565	28.5538
	2020-10-30 03:30:00	3163.45	1028.23	1664.97	0.08	17.6676			2022-12-07 05:45:00	15214.1	4827.33	2442.08	4.16	-6.57673			2023-02-24 07:30:00	11284.1	3619.61	1214.65	2.57	4.3178			14/3/2022 22:38:56	404.222	131.949	641.622	0.0312214	22.0232
	2020-10-30 03:35:00	3119.32	1016.34	1641.75	0.08	20.1289			2022-12-07 05:50:00	15018.5	4775.72	2410.68	4.16	-4.39661			2023-02-24 07:35:00	11828.8	3810.08	1273.29	2.57	8.47879			14/3/2022 22:43:56	415.66	135.266	659.778	0.0465376	18.8847
	2020-10-30 03:40:00	2885.53	937.055	1518.7	0.08	16.7511			2022-12-07 06:00:00	15624	4972.08	2507.87	4.16	-3.63227			2023-02-24 07:40:00	12307.2	3954.46	1324.78	2.57	6.01079			14/3/2022 22:48:56	438.906	141.207	696.676	0.0331807	7.30112
	2020-10-30 03:45:00	3071.46	993.23	1616.56	0.08	12.466			2022-12-07 06:05:00	15548	4961.01	2495.67	4.16	-0.988734			2023-02-24 07:45:00	12904.4	4158.32	1389.06	2.57	8.91403			14/3/2022 22:53:56	458.776	147.913	728.216	0.039576	9.43942
	2020-10-30 03:50:00	3400.7	1106.95	1789.84	0.08	19.1396			2022-12-07 06:10:00	15765.4	5003.7	2530.57	4.16	-6.28957			2023-02-24 07:50:00	14146.7	4566.7	1522.79	2.57	10.6982			14/3/2022 22:58:56	581.929	187.892	923.697	0.0289307	10.9109
	2020-10-30 03:55:00	3690.41	1192.18	1942.32	0.08	11.4415			2022-12-07 06:15:00	15764.2	5007.75	2530.36	4.16	-5.40509			2023-02-24 07:55:00	14093.1	4488.51	1517.02	2.57	-2.8268			14/3/2022 23:03:56	603.291	195.866	957.605	0.0335003	16.4987
	2020-10-30 04:00:00	3362.76	1092.04	1769.87	0.08	16.7614			2022-12-07 06:20:00	15162.8	4836.68	2433.84	4.16	-1.28378			2023-02-24 08:00:00	13582.2	4335.32	1462.03	2.11	-0.633921			14/3/2022 23:08:55	567.049	184.687	900.078	0.0289904	19.7421
	2020-10-30 04:05:00	2891.35	938.765	1521.76	0.08	16.5533			2022-12-07 06:25:00	14187	4511.05	2277.21	4.16	-4.45723			2023-02-24 08:05:00	12468.4	4075.34	1342.13	2.11	23.3566			14/3/2022 23:13:55	581.851	192.997	923.573	0.0418541	38.5164
	2020-10-30 04:10:00	2816.62	913.293	1482.43	0.08	15.213			2022-12-07 06:30:00	14048.7	4479.12	2255.01	4.16	-1.77218			2023-02-24 08:10:00	12595.5	4034.63	1355.82	2.11	2.90802			14/3/2022 23:18:55	594.286	192.211	943.311	0.0313612	12.6453
	2020-10-30 04:15:00	3030.22	984.739	1594.85	0.08	17.4683			2022-12-07 06:35:00	13104.8	4185.09	2103.5	4.16	-0.118375			2023-02-24 08:15:00	12611.9	4058.51	1357.58	2.11	7.53663			14/3/2022 23:23:55	605.828	196.982	961.632	0.0431237	18.0094
	2020-10-30 04:20:00	3391.07	1096.01	1784.78	0.08	11.9365			2022-12-07 06:40:00	11840	3776.46	1900.48	4.16	-1.36249			2023-02-24 08:20:00	11987.1	3839.98	1290.32	2.11	2.974			14/3/2022 23:28:55	637.229	208.026	1011.47	0.0292639	22.1078
	2020-10-30 04:25:00	3897.04	1263.67	2051.07	0.08	15.2533			2022-12-07 06:45:00	11551.1	3698.87	1854.11	4.16	2.58183			2023-02-24 08:25:00	11782.7	3753.02	1268.32	2.11	-2.73151			14/3/2022 23:33:59	717.597	231.746	1139.04	0.0487331	11.1282
	2020-10-30 04:30:00	4239.19	1371.82	2231.16	0.08	13.1812			2022-12-07 06:50:00	10675	3419.9	1713.49	4.16	3.04157			2023-02-24 08:30:00	11400.7	3616.89	1227.2	2.11	-6.7079			14/3/2022 23:38:59	674.491	219.637	1070.62	0.0433011	19.5393
	2020-10-30 04:35:00	4350.68	1408.62	2289.83	0.08	13.7027			2022-12-07 06:55:00	10986.5	3503.22	1763.49	4.16	-1.65318			2023-02-24 08:35:00	10569.9	3439.13	1137.77	2.11	18.7175			14/3/2022 23:43:59	647.731	209.018	1028.14	0.0343713	10.3308
	2020-10-30 04:40:00	4238.94	1365.54	2231.02	0.08	8.60564			2022-12-07 07:00:00	10777.5	3427.93	1729.94	4.16	-4.16518			2023-02-24 08:40:00	9979.14	3205.03	1074.18	2.11	5.5723			14/3/2022 23:48:59	609.122	197.396	966.86	0.0168999	14.6323
	2020-10-30 04:45:00	4732.57	1532.22	2490.83	0.08	13.6709			2022-12-07 07:05:00	10401.4	3332.98	1669.57	4.16	3.26142			2023-02-24 08:45:00	9684.75	3123.53	1042.49	2.11	9.79208			14/3/2022 23:53:58	604.126	196.622	958.93	0.0237955	19.0117
	2020-10-30 04:50:00	4434.59	1430.66	2334	0.08	10.0843			2022-12-07 07:10:00	10109.8	3253.04	1622.76	4.16	7.44278			2023-02-24 08:50:00	9354.43	3021.55	1006.94	2.11	11.3158			14/3/2022 23:58:58	486.235	158.706	771.802	0.0486209	21.9314
	2020-10-30 04:55:00	4129.79	1332.81	2173.57	0.08	10.4474			2022-12-07 07:15:00	10044.2	3219.92	1612.22	4.16	3.70615			2023-02-28 08:50:00	9599.62	3095.49	1033.33	7.09	9.60097			15/3/2022 00:03:58	532.341	173.702	844.986	0.0321086	21.6203
	2020-10-30 05:00:00	3971.31	1290.53	2090.16	0.08	17.4389			2022-12-07 07:20:00	10135.3	3235.77	1626.86	4.16	-0.426993			2023-02-28 09:40:00	8884.99	2849.27	956.403	6.47	4.04124			15/3/2022 00:08:58	520.891	167.959	826.811	0.0399628	9.55744
	2020-10-30 05:05:00	3978.87	1287.27	2094.14	0.08	12.9452			2022-12-07 07:25:00	10347.6	3318.53	1660.93	4.16	4.10669			2023-02-28 09:45:00	9136.53	2939.93	983.48	6.47	7.46789			15/3/2022 00:13:58	452.944	147.896	718.959	0.0408047	22.3192
	2020-10-30 05:10:00	3407.49	1101.36	1793.42	0.08	11.977			2022-12-07 07:30:00	10818.5	3462.75	1736.52	4.16	2.13714			2023-02-28 09:50:00	8953.86	2892.39	963.817	6.47	11.3948			15/3/2022 00:18:58	403.155	132.051	639.929	0.03307	25.5203
	2020-10-30 05:15:00	2914.01	948.329	1533.69	0.08	18.927			2022-12-07 07:35:00	10783.5	3431.93	1730.91	4.16	-3.55897			2023-03-05 00:45:00	10205.8	3295.21	1098.58	5.26	10.906			15/3/2022 00:23:58	406.591	132.225	645.383	0.0375808	18.1937
	2020-10-30 05:25:00	2782.51	910.7	1464.48	0.08	24.7397			2022-12-07 07:40:00	10179.7	3274.82	1633.97	4.16	7.23148			2023-03-05 00:50:00	10272.7	3329.92	1105.78	5.26	14.9017			15/3/2022 00:28:58	407.117	132.614	646.217	0.0499058	19.8698
	2020-10-30 05:30:00	2974.59	965.23	1565.57	0.08	15.964			2022-12-07 07:45:00	10523	3366.05	1689.08	4.16	1.51547			2023-03-05 00:55:00	10068.5	3211.52	1083.8	5.26	-1.33343			15/3/2022 00:49:01	417.472	135.368	662.654	0.025236	15.2273
	2020-10-30 05:35:00	2985.64	966.992	1571.39	0.08	14.0526			2022-12-07 07:50:00	10637.6	3395.87	1707.47	4.16	-0.499247			2023-03-05 01:00:00	9444.32	3033	1016.61	6.24	5.48615			15/3/2022 00:54:01	416.908	136.833	661.759	0.0361697	27.6027
	2020-10-30 05:40:00	2798.94	909.133	1473.12	0.08	16.9715			2022-12-07 07:55:00	11962.7	3819.13	1920.18	4.16	-0.437055			2023-03-05 01:05:00	11067.6	3612.75	1191.34	6.24	22.0207			15/3/2022 00:59:01	435.172	139.83	690.749	0.0473597	6.03715
	2020-10-31 22:10:00	2918.9	944.148	1536.26	0.108	12.7346			2022-12-07 08:00:00	11655.5	3727.17	1870.87	4.16	1.20176			2023-03-05 01:10:00	11451.4	3769.18	1232.66	6.24	30.5321			15/3/2022 01:04:01	488.121	157.25	774.795	0.0516634	8.64367
	2020-10-31 22:15:00	3699.77	1197.2	1947.25	0.108	13.1299			2022-12-07 08:05:00	12468.7	4014.12	2001.39	4.16	7.96347			2023-03-05 01:15:00	10741	3513.78	1156.19	6.24	24.2411			15/3/2022 01:09:01	528.173	172.011	838.37	0.100199	19.6582
	2020-10-31 22:20:00	4105.41	1322.79	2160.74	0.108	8.80837			2022-12-07 08:10:00	12917.9	4141.99	2073.51	4.16	3.89939			2023-03-05 01:20:00	12585.1	4045.29	1354.69	6.24	6.39592			15/3/2022 01:14:01	504.138	165.179	800.219	0.0639725	25.8409
	2020-10-31 22:25:00	3345.5	1081.45	1760.79	0.108	12.0952			2022-12-07 08:15:00	12164.4	3899.59	1952.56	4.16	3.69606			2023-03-05 01:25:00	14063.4	4558.4	1513.82	6.24	14.8376			15/3/2022 01:19:01	516.467	168.232	819.789	0.0637885	19.8602
	2020-10-31 22:30:00	3576.17	1154.74	1882.2	0.108	10.977			2022-12-07 08:20:00	13202.5	4213.64	2119.18	4.16	-0.747023			2023-03-05 01:30:00	11272.1	3622.26	1213.36	6.24	6.11798			15/3/2022 01:24:01	511.516	166.352	811.93	0.0612905	18.2242
	2020-11-01	2820.21	911.863	1484.32	0.141	12.3322			2022-12-07 09:10:00	14310.8	4548.78	2297.09	4.16	-4.8136			2023-03-05 01:35:00	12856.3	4079.7	1383.89	6.24	-6.4564			15/3/2022 01:29:01	518.119	168.271	822.411	0.0615	16.8441
	2020-11-01 00:05:00	3196.85	1029.71	1682.55	0.141	8.482			2022-12-07 09:15:00	14011.1	4511.6	2248.97	4.16	8.17117			2023-03-05 01:40:00	15708.7	5041.08	1690.93	6.24	4.74764			15/3/2022 01:34:04	544.256	177.997	863.898	0.0560964	23.9625
	2020-11-01 01:40:00	3361.82	1087.66	1769.38	0.141	12.9583			2022-12-07 09:20:00	16264.1	5191.03	2610.61	4.16	-0.695092			2023-03-05 01:45:00	17286	5554.46	1860.71	6.24	6.05461			15/3/2022 01:39:04	552.484	178.317	876.959	0.0699453	10.5264
	2020-11-01 03:55:00	2871.91	935	1511.53	0.141	19.3306			2022-12-07 09:25:00	17179.2	5496.57	2757.5	4.16	1.75722			2023-03-05 01:50:00	16748.6	5386.42	1802.86	6.24	6.92521			15/3/2022 01:44:04	491.694	160.134	780.467	0.0668969	19.6785
	2020-11-01 04:00:00	3065.23	991.1	1613.28	0.141	12.3465			2022-12-07 09:30:00	16804.7	5371.14	2697.39	4.16	0.71363			2023-03-05 01:55:00	16033.7	5171.28	1725.91	6.24	9.80801			15/3/2022 01:49:04	502.135	162.308	797.04	0.104673	12.0315
	2020-11-01 04:05:00	3482.36	1123.62	1832.82	0.141	10.2319			2022-12-07 09:35:00	15756.5	5063.48	2529.14	4.16	6.15184			2023-03-05 02:00:00	9481.05	3034.16	1020.57	6.89	1.97537			15/3/2022 01:54:04	476.321	154.115	756.065	0.0923491	13.0241
	2020-11-01 04:10:00	3682.88	1191.86	1938.36	0.141	13.2416			2022-12-07 09:40:00	14957.7	4826.5	2400.91	4.16	10.2811			2023-03-05 02:05:00	17750.8	5804.69	1910.74	6.89	23.8482			15/3/2022 01:59:04	567.113	187.339	900.179	0.0635052	34.2683
	2020-11-01 04:15:00	3810.3	1229.6	2005.42	0.141	10.3666			2022-12-07 09:45:00	13833.7	4452.74	2220.49	4.16	7.77753			2023-03-05 02:10:00	18978.9	6004.53	2042.94	6.89	-9.43807			15/3/2022 02:04:04	644.414	210.911	1022.88	0.0716007	24.7286
	2020-11-01 04:20:00	4012.54	1291.5	2111.86	0.141	7.74055			2022-12-07 09:50:00	12509.7	3996.45	2007.98	4.16	0.230608			2023-03-05 02:15:00	19402.5	6219.83	2088.53	6.89	3.68247			15/3/2022 02:09:04	685.913	220.31	1088.75	0.0620231	5.63362
	2020-11-01 04:25:00	4223.99	1364.79	2223.15	0.141	11.6194			2022-12-07 09:55:00	11096.6	3560.04	1781.16	4.16	4.4768			2023-03-05 02:20:00	18806.5	6098.8	2024.38	6.89	15.3398			15/3/2022 02:14:04	710.069	230.425	1127.09	0.0693935	16.0233
	2020-11-01 04:30:00	4165.49	1344.24	2192.36	0.141	10.3803			2022-12-07 10:00:00	10489.1	3388.03	1683.64	4.16	11.3121			2023-03-05 02:25:00	15538.6	5004.64	1672.61	6.89	8.40764			15/3/2022 02:19:04	707.907	232.715	1123.66	0.0601884	29.2545
	2020-11-01 04:35:00	4106.43	1329.67	2161.28	0.141	13.8003			2022-12-07 10:05:00	9669.46	3099.8	1552.08	4.16	3.70679			2023-03-05 02:30:00	12092.5	3824.56	1301.67	6.89	-9.76459			15/3/2022 02:24:04	717.999	232.95	1139.68	0.0535222	15.8123
	2020-11-01 04:40:00	4004.76	1289.31	2107.77	0.141	7.98946			2022-12-08 02:45:00	10617.5	3391.67	1704.25	6.25897	0.151003			2023-03-05 02:35:00	12782.7	4110.6	1375.96	6.89	6.83463			15/3/2022 02:29:03	729.874	237.124	1158.53	0.0645953	17.1903
	2020-11-01 04:45:00	4002.22	1296.03	2106.43	0.141	13.8843			2022-12-08 02:50:00	11228.9	3635.41	1802.39	6.25897	13.6599			2023-03-05 02:40:00	19705.2	6323.31	2121.12	6.89	4.70301			15/3/2022 02:34:07	738.887	241.522	1172.84	0.0465536	23.4185
	2020-11-01 04:50:00	3747.76	1216.29	1972.51	0.141	16.1089			2022-12-08 03:00:00	9139.47	2888.68	1467.01	5.08472	-10.4158			2023-03-05 02:45:00	22392.1	7181.39	2410.35	6.89	4.12468			15/3/2022 02:39:07	748.751	244.771	1188.49	0.0908244	23.5219
	2020-11-01 04:55:00	3693.49	1192.31	1943.94	0.141	10.7102			2022-12-08 03:10:00	9192.89	2897.25	1475.58	5.08472	-13.2474			2023-03-05 02:50:00	21096.6	6782.42	2270.89	6.89	6.57787			15/3/2022 02:44:07	755.412	245.439	1199.07	0.0525092	17.2655
	2020-11-01 05:00:00	3469.51	1121.5	1826.06	0.141	12.0545			2022-12-08 03:15:00	9097.76	2904.25	1460.31	5.08472	-0.521609			2023-03-05 03:00:00	21345.1	6908.61	2297.65	6.92	13.3655			15/3/2022 02:49:07	750.129	246.22	1190.68	0.0519354	27.6896
	2020-11-01 05:05:00	3304.47	1067.15	1739.19	0.141	11.1109			2022-12-08 03:20:00	9407.63	3007.82	1510.05	5.08472	1.02597			2023-03-05 03:05:00	23773.1	7570.2	2559	6.92	-2.99937			15/3/2022 02:54:07	747.913	242.575	1187.16	0.0337473	15.4758
	2020-11-01 05:10:00	3245.11	1049.39	1707.95	0.141	12.4707			2022-12-08 03:25:00	9316.79	2978.61	1495.47	5.08472	0.971866			2023-03-05 03:10:00	28684.4	9254.4	3087.66	6.92	10.1294			15/3/2022 02:59:07	772.786	249.841	1226.64	0.0521239	12.2297
	2020-11-01 05:15:00	3143.33	1020.96	1654.38	0.141	16.937			2022-12-08 03:30:00	9518.82	3047.63	1527.9	5.08472	2.43016			2023-03-05 03:15:00	30108.9	9691.47	3241	6.92	7.7904			15/3/2022 03:04:07	792.95	257.781	1258.65	0.0491892	17.8405
	2020-11-01 05:20:00	3237.28	1050.36	1703.83	0.141	15.8533			2022-12-08 03:35:00	9434.14	3015.02	1514.31	5.08472	0.60342			2023-03-05 03:20:00	29567.2	9524.05	3182.7	6.92	8.52237			15/3/2022 03:09:07	797.003	260.038	1265.08	0.0623965	21.5308
	2020-11-01 05:25:00	3211.12	1040.95	1690.06	0.141	14.9558			2022-12-08 08:15:00	10306.3	3296.19	1654.3	4.13227	1.34571			2023-03-05 03:25:00	33370.3	10752.7	3592.07	6.92	8.86417			15/3/2022 03:14:06	810.856	263.636	1287.07	0.0363881	17.9714
	2020-11-01 05:30:00	3257.05	1053.35	1714.24	0.141	12.5627			2022-12-08 08:45:00	9390.88	3008.49	1507.36	4.13227	3.03678			2023-03-05 03:30:00	33286.6	10663.3	3583.06	6.92	2.98896			15/3/2022 03:19:06	793.131	258.892	1258.94	0.0436987	21.9939
	2020-11-01 05:35:00	3245.5	1051.24	1708.16	0.141	14.1375			2022-12-08 09:00:00	10533.6	3361.64	1690.79	4.01508	-0.81215			2023-03-05 03:35:00	29200.4	9355.88	3143.2	6.92	3.16172			15/3/2022 03:24:06	811.064	263.849	1287.4	0.0509729	18.5326
	2020-11-01 05:40:00	3310.87	1069.66	1742.56	0.141	11.533			2022-12-08 09:05:00	10903.7	3498.9	1750.19	4.01508	4.69433			2023-03-05 03:40:00	30325.9	9741.1	3264.36	6.92	5.70044			15/3/2022 03:29:06	805.46	261.218	1278.51	0.0563893	15.392
	2020-11-01 05:45:00	3447.13	1111.88	1814.28	0.141	9.88946			2022-12-08 09:10:00	10000.5	3208.32	1605.21	4.01508	4.45979			2023-03-05 03:45:00	31147	10000.1	3352.74	6.92	5.22893			15/3/2022 03:34:10	815.705	265.707	1294.77	0.0545779	19.8692
	2020-11-01 05:50:00	4036.01	1304.79	2124.21	0.141	12.1963			2022-12-08 09:15:00	10367.2	3324.5	1664.08	4.01508	4.01058			2023-03-05 03:50:00	31970.1	10305.3	3441.34	6.92	9.2314			15/3/2022 03:39:10	803.818	260.487	1275.9	0.0709178	14.6189
	2020-11-01 05:55:00	3454.69	1114	1818.26	0.141	9.60252			2022-12-08 09:20:00	9547.92	3054.44	1532.57	4.01508	1.60606			2023-03-05 03:55:00	29334.3	9434.03	3157.62	6.92	6.92124			15/3/2022 03:44:10	810.817	262.374	1287.01	0.0388891	13.1472
	2020-11-05 22:35:00	3176.83	1003.61	1672.01	0.143	-10.8818			2022-12-08 09:25:00	9076.84	2907.45	1456.96	4.01508	2.88701			2023-03-05 04:00:00	28473	9127.7	3064.9	4.89	3.69884			15/3/2022 03:49:10	838.301	273.49	1330.64	0.0349672	21.4476
	2020-11-05 22:40:00	3191.6	1002.54	1679.79	0.143	-16.5168			2022-12-08 09:30:00	9256.43	2966.6	1485.78	4.01508	3.43526			2023-03-05 04:05:00	27838.8	8968.99	2996.64	4.89	8.71525			15/3/2022 03:54:09	855.446	280.736	1357.85	0.0490038	27.4959
	2020-11-11 21:20:00	2847.2	911.319	1498.53	0.344	2.13748			2022-12-08 09:35:00	9192.61	2962.33	1475.54	4.01508	8.94915			2023-03-05 04:10:00	25538.8	8242.47	2749.07	4.89	10.4877			15/3/2022 03:59:09	831.141	271.176	1319.27	0.0391516	21.5301
	2020-11-12 00:40:00	3134.35	998.792	1649.66	0.344	-2.29456			2022-12-08 19:30:00	9451.71	3044.47	1517.13	3.90025	8.499			2023-03-05 04:15:00	23453.8	7468.21	2524.62	4.89	-3.038			15/3/2022 04:04:09	869.077	284.284	1379.49	0.0446602	24.1623
	2020-11-12 00:45:00	3591.84	1145.06	1890.44	0.344	-1.87561			2022-12-08 19:35:00	11830.4	3802.31	1898.94	3.90025	6.28844			2023-03-05 04:20:00	23285	7437.08	2506.46	4.89	0.00222347			15/3/2022 04:09:09	878.439	284.555	1394.35	0.0349195	14.2131
	2020-11-12 00:50:00	3966.47	1261.82	2087.62	0.344	-3.98449			2022-12-08 19:40:00	11353.8	3655.53	1822.44	3.90025	8.05165			2023-03-05 04:25:00	24052.6	7830.39	2589.08	4.89	19.2863			15/3/2022 04:14:09	891.472	290.257	1415.03	0.0600163	19.4117
	2020-11-12 00:55:00	3981.57	1267.16	2095.56	0.344	-3.55829			2022-12-08 19:45:00	11260.8	3602.68	1807.51	3.90025	1.68382			2023-03-05 04:30:00	25056.5	7965.9	2697.15	4.89	-4.62088			15/3/2022 04:19:09	895.529	291.64	1421.47	0.0392393	19.6287
	2020-11-12 01:00:00	4177.37	1328.15	2198.62	0.344	-4.55066			2022-12-08 19:50:00	10606.5	3401.96	1702.49	3.90025	4.22507			2023-03-05 04:35:00	24897.1	8022.79	2679.99	4.89	8.90508			15/3/2022 04:24:09	921.82	299.81	1463.21	0.0366296	18.2973
	2020-11-12 01:05:00	3529.51	1122.08	1857.64	0.344	-4.62937			2022-12-08 19:55:00	13783.5	4406.16	2212.44	3.90025	0.866947			2023-03-05 04:40:00	23599.6	7566.46	2540.33	4.89	3.83546			15/3/2022 04:29:09	931.622	306.208	1478.77	0.0492384	29.0854
	2020-11-12 01:10:00	2793.46	895.642	1470.24	0.344	3.84636			2022-12-08 20:00:00	13058.4	4189.63	2096.05	3.76655	4.52388			2023-03-05 04:45:00	23765.8	7626.34	2558.21	4.89	4.70513			15/3/2022 04:34:12	983.093	319.816	1560.47	0.0447164	18.5449
	2020-11-12 01:30:00	2793.95	897.794	1470.5	0.344	6.08033			2022-12-08 20:05:00	13314.3	4277.33	2137.12	3.76655	5.84443			2023-03-05 04:50:00	22840.2	7379.58	2458.58	4.89	11.594			15/3/2022 04:39:12	1001.09	321.476	1589.03	0.039347	5.42583
	2020-11-12 01:35:00	2805.42	895.536	1476.54	0.344	-0.553736			2022-12-08 20:10:00	14225.3	4561.57	2283.36	3.76655	3.98637			2023-03-05 04:55:00	20698.6	6666.33	2228.05	4.89	8.37048			15/3/2022 04:44:12	975.819	318.413	1548.92	0.0490065	21.6359
	2020-11-12 01:55:00	2912.7	933.593	1533	0.344	3.54322			2022-12-08 20:15:00	15974	5108.16	2564.05	3.76655	1.20854			2023-03-05 05:00:00	14203.4	4586.07	1528.89	5.01	10.9355			15/3/2022 04:49:12	990.557	322.08	1572.31	0.0868524	18.0261
	2020-11-12 02:00:00	3279.49	1048.82	1726.05	0.344	1.30891			2022-12-08 20:20:00	15653.4	5030.95	2512.58	3.76655	6.27542			2023-03-05 05:05:00	17635.4	5622.44	1898.32	5.01	-1.80584			15/3/2022 04:54:12	995.609	322.74	1580.33	0.0657987	14.9358
	2020-11-12 02:05:00	2921.67	935.695	1537.72	0.344	2.71546			2022-12-08 20:25:00	16295.2	5231.03	2615.6	3.76655	5.08518			2023-03-05 05:10:00	19308.1	6153.73	2078.38	5.01	-2.13171			15/3/2022 04:59:12	1029.67	334.814	1634.4	0.0453603	18.0759
	2020-11-12 02:10:00	2989.74	958.52	1573.55	0.344	3.78835			2022-12-08 20:30:00	17692.8	5661.46	2839.94	3.76655	1.85749			2023-03-05 05:15:00	15595.4	5030.16	1678.73	5.01	9.85647			15/3/2022 05:04:12	993.105	325.97	1576.36	0.0718984	27.678
	2020-11-12 02:15:00	2862.48	915.887	1506.57	0.344	1.78389			2022-12-08 20:35:00	17480.2	5614.53	2805.81	3.76655	5.63561			2023-03-05 05:20:00	11600.3	3690.09	1248.68	5.01	-4.03531			15/3/2022 05:09:12	1000.42	327.152	1587.97	0.0427451	23.8629
	2020-11-12 02:20:00	2941.77	943.587	1548.3	0.344	4.26379			2022-12-08 20:40:00	18261.2	5869.9	2931.17	3.76655	6.41157			2023-03-05 05:25:00	14774.4	4780.21	1590.36	5.01	13.0033			15/3/2022 05:14:12	1032.81	337.47	1639.38	0.0379094	23.0323
	2020-11-12 04:55:00	2833.09	909.693	1491.1	0.344	5.33205			2022-12-08 20:45:00	17186.3	5515.71	2758.64	3.76655	4.83247			2023-03-05 05:30:00	17222	5471.75	1853.82	5.01	-5.24198			15/3/2022 05:19:12	960.75	313.93	1525.01	0.0382277	23.0504
	2020-11-12 05:15:00	2872.2	919.924	1511.68	0.344	2.79432			2022-12-08 20:50:00	15968.8	5117.7	2563.2	3.76655	3.40899			2023-03-05 05:35:00	13731.8	4425.05	1478.12	5.01	8.94105			15/3/2022 05:24:12	924	298.893	1466.67	0.0372287	12.7876
	2020-11-12 05:20:00	2979.43	950.149	1568.12	0.344	-1.53486			2022-12-08 21:00:00	13639.2	4406.66	2189.29	4.01823	11.5656			2023-03-05 05:40:00	13365	4296.26	1438.64	5.01	6.46059			15/3/2022 05:29:12	880.802	286.64	1398.1	0.0379291	18.9036
	2020-11-12 05:25:00	3070.27	977.263	1615.93	0.344	-3.42602			2022-12-08 21:05:00	13224	4235.7	2122.64	4.01823	2.85013			2023-03-05 05:45:00	10280.5	3267.01	1106.62	5.01	-5.02396			15/3/2022 05:34:15	863.885	279.199	1371.25	0.0396782	11.8882
	2020-11-12 05:30:00	3020.75	965.255	1589.87	0.344	0.465981			2022-12-08 21:10:00	11656.3	3713.3	1871	4.01823	-2.59493			2023-03-05 06:05:00	9650.56	3107.17	1038.81	5.53	8.06187			15/3/2022 05:39:15	879.735	286.879	1396.4	0.0289285	20.99
	2020-11-12 05:35:00	2873.88	920.273	1512.57	0.344	2.58769			2022-12-08 21:15:00	11055	3524.42	1774.48	4.01823	-1.83302			2023-03-05 06:10:00	11319	3613.48	1218.41	5.53	-0.481836			15/3/2022 05:44:15	871.467	283.916	1383.28	0.0640286	20.0314
	2020-11-12 06:10:00	3266.27	1042.95	1719.09	0.344	-0.259877			2022-12-08 21:20:00	10812.3	3463.96	1735.52	4.01823	3.06382			2023-03-05 06:15:00	10521	3371.55	1132.5	5.53	3.34114			15/3/2022 05:49:15	875.169	287.778	1389.16	0.0502174	29.533
	2020-11-12 06:15:00	3230.18	1033.55	1700.1	0.344	1.79301			2022-12-08 21:25:00	10818.6	3445.94	1736.53	4.01823	-2.73314			2023-03-05 06:20:00	11212.9	3566.7	1206.99	5.53	-4.08437			15/3/2022 05:54:15	849.884	279.68	1349.02	0.0338625	30.33
	2020-11-12 06:20:00	3508.75	1119.12	1846.71	0.344	-1.38184			2022-12-08 21:30:00	10238.7	3278.2	1643.45	4.01823	2.45354			2023-03-05 06:25:00	12478.8	3962.86	1343.25	5.53	-5.71273			15/3/2022 05:59:15	810.384	264.241	1286.32	0.038589	20.9018
	2020-11-12 06:25:00	4291.58	1367.76	2258.73	0.344	-2.14808			2022-12-08 21:35:00	9649.22	3097.54	1548.83	4.01823	5.07812			2023-03-05 06:30:00	13241.2	4237.34	1425.31	5.53	1.94051			15/3/2022 06:04:15	791.442	257.101	1256.26	0.0294568	17.0898
	2020-11-12 06:30:00	4276.07	1359.44	2250.56	0.344	-4.61896			2022-12-08 22:45:00	9248.95	2977.61	1484.58	4.0725	7.97531			2023-03-05 06:35:00	14097	4504.86	1517.44	5.53	0.526666			15/3/2022 06:09:15	776.49	253.483	1232.52	0.0303906	22.0863
	2020-11-12 06:35:00	4035.59	1283.09	2123.99	0.344	-4.54009			2022-12-08 22:50:00	10022.1	3194.92	1608.68	4.0725	-1.89497			2023-03-05 06:40:00	14493.6	4639.39	1560.13	5.53	2.20967			15/3/2022 06:14:15	755.894	246.388	1199.83	0.024234	20.5476
	2020-11-12 06:40:00	4030.91	1285.69	2121.53	0.344	-1.36075			2022-12-08 23:00:00	9182.26	2958.29	1473.88	6.36672	8.71037			2023-03-05 06:45:00	15627	5014.6	1682.14	5.53	4.69447			15/3/2022 06:19:15	809.989	262.872	1285.7	0.0390973	16.1079
	2020-11-12 06:45:00	4242.64	1348.66	2232.97	0.344	-4.72882			2022-12-08 23:05:00	9043.3	2896.92	1451.57	6.36672	2.96064			2023-03-05 06:50:00	15343.1	4886.59	1651.57	5.53	-2.83369			15/3/2022 06:24:14	820.917	266.41	1303.04	0.0409132	16.0753
	2020-11-12 06:50:00	4171.28	1329.89	2195.41	0.344	-1.78952			2022-12-08 23:10:00	9697.98	3081.3	1556.66	6.36672	-5.21749			2023-03-05 06:55:00	16023.1	5191.77	1724.77	5.53	14.4789			15/3/2022 06:29:14	842.916	277.144	1337.96	0.0504013	29.4276
	2020-11-12 06:55:00	4133.84	1315.44	2175.71	0.344	-3.69533			2022-12-08 23:15:00	9444.75	3040.22	1516.01	6.36672	7.83482			2023-03-05 07:00:00	18090	5738.56	1947.25	3.4	-6.79252			15/3/2022 06:34:18	835.705	274.304	1326.52	0.0265753	27.6702
	2020-11-12 07:00:00	4118.85	1314.39	2167.82	0.344	-0.871295			2022-12-08 23:50:00	9772.93	3106.44	1568.69	6.36672	-4.79389			2023-03-05 07:05:00	18635.5	5923.6	2005.97	3.4	-4.77919			15/3/2022 06:39:18	883.613	285.066	1402.56	0.0228999	10.085
	2020-11-12 07:05:00	4049.86	1293.12	2131.51	0.344	-0.288582			2022-12-09	11565.1	3706.42	1856.36	5.44337	3.41056			2023-03-05 07:10:00	18556.6	5927.91	1997.48	3.4	0.180271			15/3/2022 06:44:18	942.919	305.619	1496.7	0.0535746	14.8003
	2020-11-12 07:10:00	4107.37	1308.43	2161.77	0.344	-2.61844			2022-12-09 00:05:00	11278.2	3588.98	1810.3	5.44337	-3.66471			2023-03-05 07:15:00	19368.6	6169.84	2084.89	3.4	-2.64486			15/3/2022 06:49:18	1018.73	332.461	1617.03	0.0337137	21.7772
	2020-11-12 07:15:00	3789.97	1209.01	1994.72	0.344	-1.22188			2022-12-09 00:10:00	11713.1	3750.47	1880.11	5.44337	2.50817			2023-03-05 07:20:00	19622.6	6270.28	2112.23	3.4	0.470884			15/3/2022 06:54:18	1057.12	348.266	1677.97	0.0288844	31.4814
	2020-11-12 07:20:00	3411.48	1094.6	1795.52	0.344	4.58838			2022-12-09 00:15:00	11411.6	3645.53	1831.72	5.44337	0.20238			2023-03-05 07:25:00	19570.6	6277.62	2106.63	3.4	4.30536			15/3/2022 06:59:18	1151.01	374.72	1827.03	0.0351491	19.3008
	2020-11-12 07:25:00	3122.56	1003.94	1643.45	0.344	6.63399			2022-12-09 00:20:00	10797.1	3470.56	1733.08	5.44337	6.38973			2023-03-05 07:30:00	19303.3	6201.65	2077.86	3.4	5.88838			15/3/2022 07:04:18	1163.81	379.629	1847.32	0.0325631	21.2966
	2020-11-12 07:30:00	2930.08	939.223	1542.15	0.344	3.60526			2022-12-09 00:25:00	10874.2	3499.52	1745.45	5.44337	7.59883			2023-03-05 07:35:00	19344.7	6181.15	2082.31	3.4	0.421077			15/3/2022 07:09:17	1165.57	381.015	1850.11	0.0294898	23.4775
	2020-11-13 00:55:00	2767.26	885.818	1456.45	1.817	2.23284			2022-12-09 00:30:00	12031.8	3835.45	1931.27	5.44337	-1.93284			2023-03-05 07:40:00	18797	6014.9	2023.36	3.4	1.8773			15/3/2022 07:14:17	1216.08	396.028	1930.29	0.0200925	19.62
	2020-11-13 01:10:00	2830.25	903.967	1489.6	1.817	0.00583223			2022-12-09 00:35:00	12793	4087.76	2053.45	5.44337	0.434087			2023-03-05 07:45:00	17701.9	5655.69	1905.48	3.4	0.322209			15/3/2022 07:19:17	1199.81	388.499	1904.46	0.0313202	13.7994
	2020-11-13 01:15:00	2906.24	932.85	1529.6	1.817	4.9758			2022-12-09 00:40:00	13196.7	4212.4	2118.25	5.44337	-0.600218			2023-03-05 07:50:00	16496.4	5286.73	1775.71	3.4	3.39956			15/3/2022 07:24:17	1149.53	376.906	1824.65	0.0320053	26.5671
	2020-11-13 01:20:00	2902.59	932.013	1527.68	1.817	5.33654			2022-12-09 00:45:00	13270.3	4246.3	2130.06	5.44337	1.85681			2023-03-05 07:55:00	15601.3	5048.94	1679.36	3.4	13.2456			15/3/2022 07:29:17	1073.24	348.901	1703.56	0.0268901	17.8411
	2020-11-13 01:25:00	3130.66	1001.55	1647.72	1.817	1.63574			2022-12-09 00:50:00	12609.7	4030.77	2024.03	5.44337	0.823872			2023-03-05 08:00:00	14992.4	4856.86	1613.82	2.85	14.2855			15/3/2022 07:34:21	1024.07	337.143	1625.51	0.0523793	30.7637
	2020-11-13 01:30:00	2964.61	953.726	1560.32	1.817	7.23415			2022-12-09 00:55:00	11509.1	3672.12	1847.36	5.44337	-1.03246			2023-03-05 08:05:00	14657.2	4704.13	1577.74	2.85	4.85133			15/3/2022 07:39:21	960.461	312.877	1524.54	0.0254817	19.9256
	2020-11-13 01:35:00	2840.51	908.808	1495.01	1.817	1.7294			2022-12-09 01:00:00	11089.7	3537.09	1780.04	5.43157	-1.37515			2023-03-05 08:10:00	13802.6	4374.46	1485.74	2.85	-7.7077			15/3/2022 07:44:21	950.163	310.23	1508.2	0.0339416	22.2575
	2020-11-13 01:55:00	2813.48	903.824	1480.78	1.817	5.80568			2022-12-09 01:05:00	10345.5	3314.84	1660.6	5.43157	3.19482			2023-03-05 08:15:00	14161.4	4482.22	1524.37	2.85	-9.02602			15/3/2022 07:49:20	911.682	299.414	1447.11	0.0352401	28.2609
	2020-11-13 02:05:00	2795.03	896.494	1471.07	1.817	4.23395			2022-12-09 04:05:00	9227.78	2967.19	1481.18	3.83419	6.75354			2023-03-05 08:20:00	17122.6	5588.54	1843.12	2.85	21.8865			15/3/2022 07:54:20	840.84	274.503	1334.67	0.041326	22.1352
	2020-11-13 02:20:00	3006.42	963.196	1582.33	1.817	3.08844			2022-12-09 04:20:00	9432.92	3045.92	1514.11	3.83419	10.9908			2023-03-05 08:25:00	18200	5853.71	1959.09	2.85	7.01261			15/3/2022 07:59:20	776.66	255.677	1232.79	0.159189	30.7072
	2020-11-13 02:25:00	3033.55	972.22	1596.61	1.817	3.4326			2022-12-09 04:25:00	10060.7	3220.57	1614.87	3.83419	2.26073			2023-03-05 08:30:00	18267.3	5781.72	1966.34	2.85	-9.03523			15/3/2022 08:04:20	740.836	242.675	1175.93	0.198083	25.5989
	2020-11-13 02:30:00	3036.32	975.485	1598.06	1.817	5.88336			2022-12-09 04:30:00	10671.4	3411.82	1712.9	3.83419	1.01394			2023-03-05 08:35:00	17996.5	5832.85	1937.19	2.85	14.7717			15/3/2022 08:09:20	675.879	221.472	1072.82	0.242751	25.9459
	2020-11-13 02:35:00	3025.69	972.326	1592.47	1.817	6.14644			2022-12-09 04:35:00	10213	3268	1639.33	3.83419	1.8503			2023-03-05 08:40:00	17424.3	5586.05	1875.6	2.85	3.74528			15/3/2022 08:14:20	702.862	228.643	1115.65	0.216548	18.5033
	2020-11-13 02:40:00	2937.93	939.442	1546.28	1.817	1.15882			2022-12-09 04:40:00	10199.3	3273.67	1637.13	3.83419	4.93299			2023-03-05 08:45:00	17090.2	5569.29	1839.64	2.85	20.2965			15/3/2022 08:19:20	669.297	218.275	1062.38	0.180675	21.0799
	2020-11-17 00:40:00	2768.03	881.687	1456.86	0.215	-2.71643			2022-12-09 04:45:00	11286.9	3606.27	1811.71	3.83419	0.360334			2023-03-05 08:50:00	16805.4	5372.3	1808.98	2.85	0.888487			15/3/2022 08:24:20	690.141	224.867	1095.46	0.16069	20.1464
	2020-11-17 00:45:00	2788.4	888.846	1467.58	0.215	-1.96511			2022-12-09 04:50:00	11986.4	3820.31	1923.98	3.83419	-2.10441			2023-03-05 09:00:00	15577.1	5088	1676.76	3.33	22.669			15/3/2022 08:29:20	726.401	239.006	1153.02	0.157194	30.1654
	2020-11-17 00:50:00	2770.96	882.427	1458.4	0.215	-2.93561			2022-12-09 04:55:00	12313.8	3931.76	1976.53	3.83419	-0.298804			2023-03-05 09:05:00	14977.5	4855.23	1612.22	3.33	14.9499			15/3/2022 08:34:23	654.793	214.158	1039.35	0.145764	24.0116
	2020-11-17 22:55:00	2870.84	917.618	1510.97	0.215	0.753283			2022-12-09 05:00:00	11971.6	3788.29	1921.6	2.58336	-9.24392			2023-03-05 09:10:00	13711.8	4447.34	1475.98	3.33	15.4993			15/3/2022 08:39:23	595.041	194.151	944.51	0.127242	21.5682
	2020-11-17 23:00:00	2918.76	931.556	1536.19	0.215	-0.726507			2022-12-09 05:05:00	12766.1	4092.43	2049.13	2.58336	3.68653			2023-03-05 09:15:00	14095.5	4494.93	1517.27	3.33	-1.56726			15/3/2022 08:44:23	557.315	181.101	884.627	0.112222	17.407
	2020-11-17 23:05:00	2811.45	897.883	1479.71	0.215	-0.0838764			2022-12-09 05:10:00	12907.2	4138.41	2071.78	2.58336	3.86828			2023-03-05 09:20:00	13794	4394.14	1484.82	3.33	-2.62792			15/3/2022 08:49:23	519.155	171.062	824.056	0.124517	31.647
	2020-11-18 00:25:00	2865.76	914.705	1508.3	0.215	-0.654046			2022-12-09 05:15:00	13116.9	4197.04	2105.45	2.58336	1.80947			2023-03-05 09:25:00	14526.9	4597.57	1563.72	3.33	-9.10276			15/3/2022 08:54:23	625.551	204.233	992.938	0.130663	22.2045
	2020-11-18 00:30:00	3006.95	955.156	1582.61	0.215	-5.45951			2022-12-09 05:20:00	13147.3	4216.67	2110.32	2.58336	4.17045			2023-03-05 09:30:00	15688.2	5096.46	1688.72	3.33	17.1151			15/3/2022 08:59:23	864.609	278.627	1372.4	0.0860969	8.96954
	2020-11-18 00:35:00	2900.49	925.644	1526.57	0.215	-0.811586			2022-12-09 05:25:00	13150.2	4199.01	2110.79	2.58336	-0.256948			2023-03-05 09:35:00	17837.6	5589.9	1920.08	3.33	-18.8328			15/3/2022 09:04:23	898.408	294.035	1426.04	0.0532979	24.7078
	2020-11-18 00:40:00	2790.93	887.617	1468.91	0.215	-4.24831			2022-12-09 05:30:00	12722.8	4036.87	2042.18	2.58336	-6.56989			2023-03-05 09:40:00	16645.7	5346.52	1791.79	3.33	5.64044			15/3/2022 09:09:23	902.385	292.373	1432.36	0.0380219	14.4251
	2020-11-18 00:45:00	2827.6	902.54	1488.21	0.215	-0.63806			2022-12-09 05:35:00	12525.3	4013.19	2010.49	2.58336	3.17078			2023-03-05 09:45:00	16256.5	5241.86	1749.89	3.33	9.56233			15/3/2022 09:14:23	915.29	297.965	1452.84	0.0269526	19.251
	2020-11-18 00:50:00	2874.41	914.882	1512.85	0.215	-3.47003			2022-12-09 05:40:00	13442.8	4326.15	2157.75	2.58336	7.5994			2023-03-05 09:50:00	15360.5	4918.95	1653.45	3.33	2.63077			15/3/2022 09:19:23	939.345	307.295	1491.02	0.0206975	24.2476
	2020-11-18 00:55:00	2962.28	941.727	1559.09	0.215	-4.65437			2022-12-09 05:45:00	13763.3	4375.68	2209.19	2.58336	-4.5959			2023-03-05 09:55:00	14235.3	4603.33	1532.33	3.33	12.4628			15/3/2022 09:24:23	895.546	291.992	1421.5	0.0360428	20.84
	2020-11-18 01:00:00	2902.08	923.931	1527.41	0.215	-3.20728			2022-12-09 05:50:00	14385.1	4627.8	2309	2.58336	7.25055			2023-03-05 10:00:00	13764.2	4435.77	1481.61	3.38	9.00555			15/3/2022 09:29:23	886.434	290.9	1407.04	0.0223318	27.4766
	2020-11-18 01:05:00	2875.77	914.62	1513.56	0.215	-4.22548			2022-12-09 06:00:00	13177.6	4229.25	2115.19	2.15665	4.85111			2023-03-05 10:05:00	13127.4	4192.78	1413.07	3.38	-0.00738284			15/3/2022 09:34:24	881.646	285.986	1399.44	0.0338619	15.6057
	2020-11-18 01:10:00	2920.96	931.339	1537.35	0.215	-1.71			2022-12-09 06:05:00	13384.4	4286.05	2148.38	2.15665	2.61329			2023-03-05 10:10:00	12295.7	4033.7	1323.55	3.38	27.1238			15/3/2022 09:39:23	849.204	278.05	1347.94	0.0146988	25.1454
	2020-11-18 01:15:00	2851.43	905.804	1500.75	0.215	-5.40632			2022-12-09 06:10:00	13433.5	4290.05	2156.25	2.15665	-0.118658			2023-03-05 10:15:00	11611.5	3689.94	1249.89	3.38	-5.03863			15/3/2022 09:44:23	806.062	263.121	1279.46	0.025748	22.0254
	2020-11-18 01:20:00	2831.35	900.088	1490.19	0.215	-4.67401			2022-12-09 06:15:00	13502.7	4337.26	2167.37	2.15665	5.70343			2023-03-05 10:20:00	10886.2	3544.96	1171.81	3.38	19.5563			15/3/2022 09:49:23	777.556	251.487	1234.22	0.030881	12.6479
	2020-11-18 01:25:00	2841.34	901.114	1495.44	0.215	-7.0426			2022-12-09 06:20:00	13957	4464.21	2240.28	2.15665	1.44778			2023-03-05 10:25:00	9983.11	3253.93	1074.61	3.38	20.5097			15/3/2022 09:54:23	774.642	253.425	1229.59	0.0245492	24.2902
	2020-11-18 01:35:00	2815.04	895.922	1481.6	0.215	-3.53854			2022-12-09 06:25:00	14295.3	4590.35	2294.59	2.15665	5.37378			2023-03-05 23:15:00	9694.93	3103.78	1043.59	7.05	2.3544			15/3/2022 09:59:23	708.044	230.922	1123.88	0.0209834	21.1268
	2020-11-18 01:40:00	3013.14	959.29	1585.86	0.215	-3.20578			2022-12-09 06:30:00	14565.5	4633.47	2337.95	2.15665	-4.00615			2023-03-05 23:20:00	9751.3	3100.91	1049.66	7.05	-4.36121			15/3/2022 10:04:23	681.859	221.602	1082.32	0.0244772	17.5452
	2020-11-18 01:45:00	3083.85	980.287	1623.08	0.215	-4.74577			2022-12-09 06:35:00	15039.9	4832.04	2414.1	2.15665	5.91496			2023-03-05 23:25:00	9395.06	2998.28	1011.31	7.05	-0.811524			15/3/2022 10:09:23	581.019	188.013	922.252	1.0023	13.1463
	2020-11-18 01:50:00	3148.48	999.308	1657.09	0.215	-6.25873			2022-12-09 06:40:00	14805.9	4726.89	2376.54	2.15665	-0.422577			2023-03-05 23:45:00	9314.1	2969.12	1002.59	7.05	-1.93027			15/3/2022 10:14:23	490.469	162.311	778.522	1.50605	36.1222
	2020-11-18 01:55:00	3195.05	1018.05	1681.61	0.215	-2.3796			2022-12-09 06:45:00	14827.5	4724.88	2380.02	2.15665	-2.30713			2023-03-06	9742.12	3123.07	1048.67	7.05	3.69619			15/3/2022 10:19:23	502.638	164.211	797.838	0.200761	22.8726
	2020-11-18 02:00:00	3199.13	1017.13	1683.75	0.215	-4.54581			2022-12-09 06:50:00	13805.1	4443.59	2215.9	2.15665	7.79078			2023-03-06 00:05:00	10422.8	3408.79	1121.94	7.05	23.9786			15/3/2022 10:24:23	479.258	156.294	760.727	0.11262	21.0513
	2020-11-18 02:05:00	3254.79	1037.41	1713.05	0.215	-2.06855			2022-12-09 06:55:00	12599.4	4039.03	2022.37	2.15665	3.6978			2023-03-06 00:10:00	11477.5	3627.02	1235.47	7.05	-10.5911			15/3/2022 10:29:23	442.143	145.612	701.814	0.206506	31.1195
	2020-11-18 02:10:00	3189.33	1016.81	1678.59	0.215	-1.80936			2022-12-09 07:00:00	10654.1	3391.7	1710.13	5.49056	-3.27302											15/3/2022 10:34:26	424.523	139.72	673.846	0.129818	30.4619
	2020-11-18 02:15:00	3285.93	1044.72	1729.44	0.215	-4.56333			2022-12-09 07:05:00	12473.8	4008.58	2002.21	5.49056	6.16043											15/3/2022 10:39:26	404.67	131.005	642.333	0.127731	13.588
	2020-11-18 02:20:00	3357.1	1067.46	1766.9	0.215	-4.45356			2022-12-09 07:10:00	12271.6	3923.7	1969.77	5.49056	1.07796											15/3/2022 10:44:26	404.263	132.318	641.687	0.120718	24.7774
	2020-11-18 02:25:00	3371.83	1070.43	1774.65	0.215	-6.04241			2022-12-09 07:15:00	10155.9	3245.44	1630.17	5.49056	0.525557
	2020-11-18 02:30:00	3233.16	1028.16	1701.66	0.215	-4.3497			2022-12-09 07:20:00	9128.84	2917.69	1465.3	5.49056	0.686327
	2020-11-18 02:35:00	3247.46	1033	1709.19	0.215	-4.05912			2022-12-09 07:30:00	9459.89	3045.71	1518.44	5.49056	8.03925
	2020-11-18 02:40:00	3473.43	1103.16	1828.12	0.215	-5.61085			2022-12-09 07:40:00	9530.87	3056.75	1529.83	5.49056	4.1583
	2020-11-18 02:45:00	3675.16	1172.16	1934.3	0.215	-1.41143			2022-12-09 07:45:00	9904.95	3207.48	1589.88	5.49056	13.8798
	2020-11-18 02:50:00	3673.45	1164.28	1933.39	0.215	-7.66806			2022-12-09 07:50:00	10601.4	3389.17	1701.66	5.49056	0.93622
	2020-11-18 02:55:00	3496.01	1109.7	1840	0.215	-6.18163			2022-12-09 07:55:00	9877.46	3165.48	1585.47	5.49056	3.38761
	2020-11-18 03:00:00	3376.18	1075.03	1776.94	0.215	-3.06391			2022-12-09 08:00:00	9454.33	3026.78	1517.55	5.98133	2.36185
	2020-11-18 03:05:00	3407.14	1081	1793.23	0.215	-6.63136			2022-12-09 08:05:00	11152.7	3545.1	1790.15	5.98133	-4.76846
	2020-11-18 03:10:00	3385.58	1074.48	1781.88	0.215	-6.33757			2022-12-09 08:10:00	11890.6	3800.48	1908.6	5.98133	0.713372
	2020-11-18 03:15:00	3346.82	1064.47	1761.48	0.215	-4.18778			2022-12-09 08:15:00	12147.1	3889.43	1949.78	5.98133	2.50702
	2020-11-18 03:20:00	3456.73	1098.1	1819.33	0.215	-5.39761			2022-12-09 08:20:00	11851.4	3801.56	1902.32	5.98133	4.30433
	2020-11-18 03:25:00	3448.33	1090.57	1814.91	0.215	-9.80412			2022-12-09 08:25:00	13852.8	4421.67	2223.56	5.98133	-0.635631
	2020-11-18 03:30:00	3498.19	1112.35	1841.15	0.215	-4.42896			2022-12-09 08:30:00	11865.1	3817.72	1904.51	5.98133	7.40987
	2020-11-18 03:35:00	3423.41	1088.1	1801.8	0.215	-4.86406			2022-12-09 08:35:00	13020.2	4161.03	2089.91	5.98133	0.595698
	2020-11-18 03:40:00	3424.47	1087	1802.35	0.215	-6.174			2022-12-09 08:40:00	12833.1	4122.58	2059.89	5.98133	5.80151
	2020-11-18 03:45:00	3543.03	1120.69	1864.75	0.215	-9.65752			2022-12-09 08:45:00	12920.8	4171.18	2073.96	5.98133	10.7533
	2020-11-18 03:50:00	3425.01	1088.47	1802.64	0.215	-4.98764			2022-12-09 08:50:00	12640	4046.98	2028.89	5.98133	2.44341
	2020-11-18 03:55:00	3448.24	1095.3	1814.86	0.215	-5.49082			2022-12-09 09:00:00	12478	4029.79	2002.89	2.97954	11.1407
	2020-11-18 04:00:00	3462.18	1099.07	1822.2	0.215	-6.08184			2022-12-09 09:05:00	12471.8	4000.04	2001.9	2.97954	4.17278
	2020-11-18 04:05:00	3506.65	1111.82	1845.61	0.215	-7.30171			2022-12-09 09:10:00	12366.2	3978.08	1984.94	2.97954	7.19136
	2020-11-18 04:10:00	3608.96	1145.79	1899.45	0.215	-5.97173			2022-12-09 09:15:00	11886.3	3820.38	1907.92	2.97954	6.3135
	2020-11-18 04:15:00	3641.73	1152.68	1916.7	0.215	-8.9915			2022-12-09 09:20:00	11815.8	3809.19	1896.59	2.97954	9.35752
	2020-11-18 04:20:00	3654.14	1157.73	1923.23	0.215	-8.03556			2022-12-09 09:25:00	11415.9	3672.03	1832.4	2.97954	7.09944
	2020-11-18 04:25:00	3795.06	1197.95	1997.4	0.215	-11.6864			2022-12-09 09:30:00	11154.2	3589.34	1790.4	2.97954	7.51463
	2020-11-18 04:30:00	3762.01	1192.16	1980	0.215	-7.82462			2022-12-09 09:35:00	11143.5	3598.08	1788.68	2.97954	10.9389
	2020-11-18 04:35:00	3818.89	1209.75	2009.94	0.215	-8.17689			2022-12-09 09:40:00	10725.1	3434.6	1721.53	2.97954	2.64925
	2020-11-18 04:40:00	3826.09	1211.49	2013.73	0.215	-8.61807			2022-12-09 09:45:00	10359.3	3330.59	1662.81	2.97954	6.619
	2020-11-18 04:45:00	3852.54	1220.33	2027.65	0.215	-8.24171			2022-12-09 09:50:00	9901.89	3159.72	1589.39	2.97954	-0.908584
	2020-11-18 04:50:00	3970.15	1256.76	2089.55	0.215	-8.89206			2022-12-09 09:55:00	9478.13	3040.01	1521.37	2.97954	4.21619
	2020-11-18 04:55:00	4007.08	1267.91	2108.99	0.215	-9.31782			2022-12-09 10:00:00	9161.04	2947.73	1470.47	2.5007	7.43631
	2020-11-18 05:00:00	4114.97	1298.35	2165.77	0.215	-12.1265			2022-12-09 10:05:00	9019.13	2897.61	1447.69	2.5007	5.88849
	2020-11-18 05:05:00	4060.46	1284	2137.09	0.215	-9.93291			2022-12-10 07:00:00	9231.72	2935.42	1481.82	0.788461	-4.45145
	2020-11-18 05:10:00	3974.09	1257.99	2091.63	0.215	-8.90422			2022-12-10 08:20:00	9203.8	2946.56	1477.34	1.9325	2.35754
	2020-11-18 05:15:00	3881.65	1228.34	2042.98	0.215	-9.22609			2022-12-10 08:25:00	10294.6	3283.38	1652.42	1.9325	-1.40927
	2020-11-18 05:20:00	3741.46	1183.58	1969.19	0.215	-9.54989			2022-12-10 08:30:00	9591.46	3065.63	1539.56	1.9325	0.714331
	2020-11-18 05:25:00	3663.7	1161.79	1928.26	0.215	-7.15377			2022-12-10 08:35:00	9589.69	3057.89	1539.28	1.9325	-1.62804
	2020-11-18 05:30:00	3569.43	1134.54	1878.65	0.215	-4.83274			2022-12-10 08:40:00	9857.77	3138.74	1582.31	1.9325	-3.10197
	2020-11-18 05:35:00	3611.53	1142.37	1900.8	0.215	-9.64713			2022-12-10 08:45:00	10201.6	3254.55	1637.5	1.9325	-1.16062
	2020-11-18 05:40:00	3600.13	1141.85	1894.8	0.215	-6.96459			2022-12-10 08:50:00	13214.4	4220.19	2121.09	1.9325	-0.094503
	2020-11-18 05:45:00	3758.19	1186.43	1978	0.215	-11.5856			2022-12-10 09:00:00	14542.9	4662.86	2334.34	3.20593	3.86494
	2020-11-18 05:50:00	3615.53	1148.91	1902.91	0.215	-5.08016			2022-12-10 09:05:00	15116	4815.91	2426.33	3.20593	-2.49519
	2020-11-18 05:55:00	3523.53	1119.16	1854.49	0.215	-5.53995			2022-12-10 09:10:00	16492.3	5287.84	2647.24	3.20593	3.85565
	2020-11-18 06:00:00	3567.3	1126.18	1877.53	0.215	-11.574			2022-12-10 09:15:00	17452	5538.01	2801.29	3.20593	-6.46638
	2020-11-18 06:05:00	3534.96	1118.17	1860.5	0.215	-9.63119			2022-12-10 09:20:00	17285.1	5493.03	2774.5	3.20593	-5.02065
	2020-11-18 06:10:00	3544.41	1126.22	1865.48	0.215	-5.16012			2022-12-10 09:25:00	16747.2	5332.44	2688.15	3.20593	-3.08356
	2020-11-18 06:15:00	3582.63	1137.79	1885.6	0.215	-5.65757			2022-12-10 09:30:00	16040.9	5145.54	2574.79	3.20593	4.33045
	2020-11-18 06:20:00	3564.1	1132.28	1875.84	0.215	-5.33301			2022-12-10 09:35:00	15487.3	4969.45	2485.92	3.20593	4.63409
	2020-11-18 06:25:00	3646.49	1154.77	1919.2	0.215	-8.49695			2022-12-10 09:40:00	14608	4664.96	2344.78	3.20593	-0.158362
	2020-11-18 06:30:00	3647.04	1154.98	1919.49	0.215	-8.46064			2022-12-10 09:45:00	13700.8	4364.3	2199.17	3.20593	-2.66196
	2020-11-18 06:35:00	3504.54	1113.42	1844.5	0.215	-5.27909			2022-12-10 09:50:00	13132.1	4210.5	2107.89	3.20593	3.85909
	2020-11-18 06:40:00	3374.4	1066.27	1776	0.215	-10.662			2022-12-10 09:55:00	12778.2	4100.92	2051.08	3.20593	4.81488
	2020-11-18 06:45:00	3279.29	1044.73	1725.94	0.215	-2.53625			2022-12-10 10:00:00	12041	3849.52	1932.75	4.98405	0.959614
	2020-11-18 06:50:00	3153.43	1003.12	1659.7	0.215	-4.03375			2022-12-10 10:05:00	11103.9	3559.8	1782.33	4.98405	3.74663
	2020-11-18 06:55:00	3129.63	995.192	1647.18	0.215	-4.39304			2022-12-10 10:10:00	10316.2	3326.37	1655.89	4.98405	9.5445
	2020-11-18 07:00:00	3081.11	980.599	1621.63	0.215	-3.54084			2022-12-11 05:00:00	9045.52	2901.29	1451.93	0.753561	4.22774
	2020-11-18 07:05:00	3063.18	974.864	1612.2	0.215	-3.57132			2022-12-11 05:05:00	9027.51	2898.36	1449.04	0.753561	5.21573
	2020-11-18 07:10:00	3160.43	1004.46	1663.39	0.215	-4.91787			2022-12-20 04:20:00	9258.55	2923.43	1486.12	1.59267	-11.3929
	2020-11-18 07:15:00	3249.89	1033.3	1710.47	0.215	-4.52336			2022-12-20 04:25:00	9357.54	2974.18	1502.01	1.59267	-4.87005
	2020-11-18 07:20:00	3200.61	1019.31	1684.53	0.215	-2.87766			2022-12-20 04:30:00	10041.9	3186.94	1611.87	1.59267	-6.35433
	2020-11-18 07:25:00	3052.01	972.831	1606.32	0.215	-2.01159			2022-12-20 04:35:00	10418.3	3383.63	1672.29	1.59267	16.8539
	2020-11-18 07:30:00	2873.7	915.983	1512.47	0.215	-2.02118			2022-12-20 04:40:00	10211.5	3270.12	1639.08	1.59267	2.65417
	2020-11-18 07:35:00	2801.91	895.035	1474.69	0.215	0.140177			2022-12-20 04:45:00	9850.96	3156.4	1581.21	1.59267	3.20275
	2020-11-21 23:00:00	2847.78	907.747	1498.83	0.631	-1.99477			2022-12-20 04:50:00	9269.16	2948.54	1487.83	1.59267	-4.04299
	2020-11-21 23:05:00	3095.74	977.302	1629.34	0.631	-11.5868			2022-12-20 04:55:00	9101.66	2880.19	1460.94	1.59267	-9.22618
	2020-11-21 23:10:00	4424.79	1389.63	2328.84	0.631	-16.7087			2022-12-20 06:35:00	9695.73	3071.11	1556.3	2.13679	-8.27846
	2020-11-21 23:15:00	4397.83	1382.28	2314.65	0.631	-15.9154			2022-12-20 06:40:00	9465.49	3045.32	1519.34	2.13679	7.31326
	2020-11-21 23:20:00	4198.16	1319.26	2209.56	0.631	-16.1079			2022-12-20 06:45:00	9200.69	2889.36	1476.84	2.13679	-16.7679
	2020-11-21 23:25:00	3149.75	1000.06	1657.76	0.631	-5.91241			2022-12-20 07:05:00	9148.51	2948.9	1468.46	1.84288	9.21774
	2020-11-21 23:40:00	2936.21	929.343	1545.37	0.631	-9.02182			2022-12-20 07:10:00	9977.69	3203.19	1601.56	1.84288	5.14253
	2020-11-21 23:45:00	3295.97	1040.61	1734.72	0.631	-11.494			2022-12-20 07:15:00	9783.62	3171.42	1570.4	1.84288	14.9114
	2020-11-21 23:50:00	3953.06	1238.97	2080.56	0.631	-18.6996			2022-12-20 07:20:00	9311.42	2981.5	1494.61	1.84288	2.52111
	2020-11-21 23:55:00	5032.93	1576.24	2648.91	0.631	-19.4368			2022-12-20 20:30:00	9060.34	2883.19	1454.31	0.690724	-3.66802
	2020-11-22	5030.43	1572.53	2647.59	0.631	-21.2547			2022-12-20 20:35:00	9449.7	3023.65	1516.81	0.690724	1.81654
	2020-11-22 00:05:00	3677.98	1157.8	1935.78	0.631	-14.4044			2022-12-20 20:40:00	10144.2	3236.57	1628.28	0.690724	-1.05242
									2022-12-20 20:45:00	10320.5	3311.87	1656.59	0.690724	4.72187
									2022-12-20 20:50:00	10387.5	3329.39	1667.34	0.690724	3.52367
									2022-12-20 21:00:00	9286.74	2992.91	1490.65	0.892687	9.03358
									2022-12-20 21:05:00	9026.84	2871.37	1448.93	0.892687	-4.07237
									2022-12-21 03:05:00	9020.61	2880.98	1447.93	5.4293	-0.0500493
									2022-12-21 03:10:00	9283.42	2965.11	1490.12	5.4293	0.0167018
									2022-12-21 03:15:00	9780.66	3123.62	1569.93	5.4293	-0.0801159
									2022-12-21 03:20:00	9684.67	3111.09	1554.52	5.4293	5.77901
									2022-12-21 04:55:00	9075.42	2895.97	1456.73	5.15105	-0.915136
									2022-12-21 05:00:00	9270.5	2948.55	1488.04	4.46173	-4.182
									2022-12-21 05:05:00	9272.37	2963.38	1488.34	4.46173	0.625691
									2022-12-21 05:10:00	9180.34	2909.04	1473.57	4.46173	-7.8757
									2022-12-21 05:15:00	9104.6	2929.91	1461.41	4.46173	7.55237
									2022-12-21 05:20:00	9082.29	2892.63	1457.83	4.46173	-2.82475
									2022-12-21 05:25:00	9016.05	2905.4	1447.2	4.46173	8.93757
									2022-12-21 05:30:00	9061.53	2898.47	1454.5	4.46173	1.47906
									2022-12-21 05:40:00	9157.49	2926.79	1469.9	4.46173	0.666768
									2022-12-21 05:45:00	9345.8	2987.84	1500.13	4.46173	0.956596
									2022-12-21 05:50:00	9304.98	2986.05	1493.58	4.46173	4.74615
									2022-12-21 06:00:00	9585.98	3085.56	1538.68	4.89238	7.7951
									2022-12-21 06:05:00	10213.9	3260.09	1639.47	4.89238	-0.658159
									2022-12-21 06:10:00	11373.3	3634.4	1825.57	4.89238	0.51084
									2022-12-21 06:15:00	11831.4	3778.49	1899.09	4.89238	-0.0957998
									2022-12-21 06:20:00	11740.5	3760.82	1884.52	4.89238	2.92662
									2022-12-21 06:25:00	12131.5	3875.48	1947.27	4.89238	0.201243
									2022-12-21 06:30:00	12040.2	3838.92	1932.62	4.89238	-1.7267
									2022-12-21 06:35:00	11411.4	3613.51	1831.69	4.89238	-8.56304
									2022-12-21 06:40:00	11044.4	3501.76	1772.77	4.89238	-7.29435
									2022-12-21 06:45:00	10891.9	3495.64	1748.3	4.89238	4.84339
									2022-12-21 06:50:00	10946.2	3473.27	1757.02	4.89238	-6.54213
									2022-12-21 06:55:00	11179.6	3581.33	1794.49	4.89238	2.9778
									2022-12-21 07:00:00	10926.4	3500.87	1753.83	5.64672	3.16891
									2022-12-21 07:05:00	11042.7	3520.18	1772.51	5.64672	-1.9255
									2022-12-21 07:10:00	10886.1	3465.05	1747.37	5.64672	-3.41998
									2022-12-21 07:15:00	10573.5	3358.1	1697.19	5.64672	-5.63012
									2022-12-21 07:20:00	10370.5	3331.96	1664.61	5.64672	5.94482
									2022-12-21 07:25:00	9844.21	3171	1580.13	5.64672	8.53323
									2022-12-21 07:30:00	9642.67	3060.54	1547.78	5.64672	-6.25527
									2022-12-21 07:35:00	9501.92	3063.18	1525.19	5.64672	9.33468
									2022-12-21 07:40:00	9207.35	2955.8	1477.91	5.64672	5.11213
									2022-12-25 03:35:00	9210.01	2949.62	1478.33	0.951566	2.7223
									2022-12-25 03:40:00	9542.98	3024.7	1531.78	0.951566	-7.63169
									2022-12-25 03:45:00	9624.36	3082.89	1544.84	0.951566	2.90602
									2022-12-25 03:50:00	9704.91	3116.7	1557.77	0.951566	5.4897
									2022-12-25 03:55:00	9787.91	3099.26	1571.09	0.951566	-8.61284
									2022-12-25 04:00:00	9944.76	3173.83	1596.27	0.993984	-0.773169
									2022-12-25 04:05:00	10101.9	3250.66	1621.49	0.993984	7.49966
									2022-12-25 04:10:00	10405.9	3330.45	1670.29	0.993984	2.07089
									2022-12-25 04:15:00	10607.7	3395.37	1702.69	0.993984	2.16432
									2022-12-25 04:20:00	10381.2	3315.4	1666.32	0.993984	-0.0848084
									2022-12-25 04:25:00	9830.46	3126.08	1577.92	0.993984	-4.36404
									2022-12-25 04:30:00	9909.95	3171.94	1590.68	0.993984	2.1397
									2022-12-25 04:35:00	10502.6	3350.8	1685.81	0.993984	-1.08625
									2022-12-25 04:40:00	10702.4	3423.52	1717.88	0.993984	1.53492
									2022-12-25 04:45:00	10456.5	3327.81	1678.42	0.993984	-3.57387
									2022-12-25 04:50:00	10788.2	3461.69	1731.66	0.993984	4.64194
									2022-12-25 04:55:00	10616.8	3391.06	1704.14	0.993984	0.0366651
									2022-12-25 05:00:00	10731.2	3421.98	1722.5	1.04463	-1.59844
									2022-12-25 05:05:00	10380.8	3306.03	1666.26	1.04463	-2.87232
									2022-12-25 05:10:00	10216.1	3257.82	1639.82	1.04463	-1.56827
									2022-12-25 05:15:00	9974.47	3187.52	1601.04	1.04463	0.548798
									2022-12-25 05:20:00	10238.6	3276.48	1643.43	1.04463	1.94294
									2022-12-25 05:25:00	10032.5	3217.8	1610.35	1.04463	4.21214
									2022-12-25 05:30:00	10440	3320.17	1675.76	1.04463	-4.28821
									2022-12-25 05:35:00	9987.38	3188.38	1603.11	1.04463	-0.47577
									2022-12-25 05:40:00	9973.93	3192.02	1600.95	1.04463	2.01496
									2022-12-25 05:45:00	10518.7	3347.48	1688.39	1.04463	-3.60484
									2022-12-25 05:50:00	10384.1	3324.16	1666.78	1.04463	2.2801
									2022-12-25 06:00:00	9971.23	3161.18	1600.52	0.804684	-7.39705
									2022-12-25 06:05:00	9869.59	3157.97	1584.2	0.804684	1.80561
									2022-12-25 06:10:00	10063.6	3208.57	1615.35	0.804684	-1.76554
									2022-12-25 06:15:00	10231.3	3276.09	1642.26	0.804684	2.53542
									2022-12-25 06:20:00	10423.2	3329.54	1673.06	0.804684	0.136926
									2022-12-25 06:25:00	10560.8	3369.77	1695.15	0.804684	-0.968702
									2022-12-25 06:30:00	10646.6	3396.83	1708.92	0.804684	-1.06135
									2022-12-25 06:35:00	10287.4	3290.69	1651.27	0.804684	1.50749
									2022-12-25 06:40:00	10533.2	3343.92	1690.72	0.804684	-6.03758
									2022-12-25 06:45:00	10818.3	3458.45	1736.48	0.804684	0.916845
									2022-12-25 06:50:00	11003.7	3502.21	1766.25	0.804684	-3.49947
									2022-12-25 06:55:00	11107.4	3536.35	1782.9	0.804684	-3.18105
									2022-12-25 07:00:00	11127.9	3572.92	1786.17	0.811015	5.27923
									2022-12-25 07:05:00	11422.5	3623.29	1833.47	0.811015	-6.8481
									2022-12-25 07:10:00	11692.2	3719.47	1876.76	0.811015	-4.00178
									2022-12-25 07:15:00	11923.2	3810.39	1913.83	0.811015	0.582799
									2022-12-25 07:20:00	11863.1	3789.44	1904.19	0.811015	0.117385
									2022-12-25 07:25:00	11590.5	3696.27	1860.43	0.811015	-1.52716
									2022-12-25 07:30:00	11371.3	3640.82	1825.26	0.811015	2.44686
									2022-12-25 07:35:00	11274.2	3580.72	1809.66	0.811015	-5.60504
									2022-12-25 07:40:00	11114.4	3559.03	1784.01	0.811015	2.58472
									2022-12-25 07:45:00	11284	3590.09	1811.23	0.811015	-3.86515
									2022-12-25 07:50:00	11356	3638.49	1822.8	0.811015	3.15617
									2022-12-25 07:55:00	11200.9	3556.33	1797.9	0.811015	-5.9145
									2022-12-25 08:00:00	10994.9	3516.43	1764.83	3.71717	1.3521
									2022-12-25 08:05:00	11053.2	3534.73	1774.19	3.71717	1.25102
									2022-12-25 08:10:00	11151.2	3553.51	1789.91	3.71717	-2.27184
									2022-12-25 08:15:00	11026.9	3518.01	1769.96	3.71717	-1.10565
									2022-12-25 08:20:00	10784.1	3440.96	1730.99	3.71717	-0.988574
									2022-12-25 08:25:00	10876.9	3488.09	1745.89	3.71717	4.05423
									2022-12-25 08:30:00	11477.6	3641.43	1842.32	3.71717	-6.66715
									2022-12-25 08:35:00	11581.8	3701.17	1859.03	3.71717	0.548467
									2022-12-25 08:40:00	11475	3670.27	1841.89	3.71717	1.43312
									2022-12-25 08:45:00	11492.5	3673.5	1844.71	3.71717	0.779854
									2022-12-25 08:50:00	11480.3	3670.97	1842.74	3.71717	1.15735
									2022-12-25 09:05:00	10990.4	3525.62	1764.11	2.75837	4.37408
									2022-12-25 09:10:00	10911.3	3498.34	1751.41	2.75837	3.83211
									2022-12-25 09:15:00	10335.7	3306.08	1659.02	2.75837	1.49502
									2022-12-25 09:20:00	9663.73	3081.3	1551.16	2.75837	-1.69374
									2022-12-25 09:25:00	9247.72	2969.61	1484.39	2.75837	5.40143
									2022-12-26 23:15:00	9439.5	3029.45	1515.17	2.27448	4.82282
									2022-12-26 23:20:00	9184.09	2941.45	1474.17	2.27448	2.76704
									2022-12-26 23:30:00	9230.1	2927.98	1481.56	2.27448	-6.80235
									2022-12-26 23:35:00	10166.1	3214.41	1631.8	2.27448	-10.0322
									2022-12-26 23:40:00	11546.7	3690.55	1853.4	2.27448	0.707761
									2022-12-26 23:45:00	12279.7	3881.77	1971.06	2.27448	-10.2689
									2022-12-26 23:50:00	12846	4114.36	2061.95	2.27448	2.79192
									2022-12-27	13328.4	4229.51	2139.39	1.44505	-6.4581
									2022-12-27 00:05:00	13630.2	4355.82	2187.84	1.44505	0.556296
									2022-12-27 00:10:00	14077.7	4467.66	2259.66	1.44505	-6.37051
									2022-12-27 00:15:00	14276.8	4549.94	2291.62	1.44505	-2.18494
									2022-12-27 00:20:00	14390.8	4609.42	2309.91	1.44505	2.85361
									2022-12-27 00:25:00	14457.6	4627.19	2320.64	1.44505	2.06384
									2022-12-27 00:30:00	14566.9	4673.01	2338.19	1.44505	4.39435
									2022-12-27 00:35:00	14520.7	4624.54	2330.76	1.44505	-2.85861
									2022-12-27 00:40:00	14575.6	4671.46	2339.58	1.44505	3.46078
									2022-12-27 00:45:00	14499.1	4660.59	2327.31	1.44505	6.40452
									2022-12-27 00:50:00	14486.1	4628.35	2325.22	1.44505	0.343023
									2022-12-27 00:55:00	14403.5	4577.46	2311.96	1.44505	-4.98129
									2022-12-27 01:00:00	14447.2	4610.81	2318.97	1.02501	-0.761524
									2022-12-27 01:05:00	14284.8	4568.33	2292.9	1.02501	1.28858
									2022-12-27 01:10:00	14370.6	4601.28	2306.68	1.02501	2.4862
									2022-12-27 01:15:00	14419.8	4617.1	2314.58	1.02501	2.49781
									2022-12-27 01:20:00	14888.2	4744.32	2389.76	1.02501	-2.28724
									2022-12-27 01:25:00	15044.7	4783.25	2414.87	1.02501	-4.55996
									2022-12-27 01:30:00	15163.4	4841.37	2433.93	1.02501	-0.354964
									2022-12-27 01:35:00	15029.3	4773.93	2412.41	1.02501	-5.48554
									2022-12-27 01:40:00	14920.3	4750.02	2394.91	1.02501	-3.23543
									2022-12-27 01:45:00	14567.6	4642.67	2338.3	1.02501	-2.17683
									2022-12-27 01:50:00	14456.5	4621.6	2320.46	1.02501	0.931473
									2022-12-27 01:55:00	14406.1	4589.22	2312.38	1.02501	-2.60709
									2022-12-27 02:00:00	14352.3	4587.85	2303.75	0.923709	0.832539
									2022-12-27 02:05:00	14165.8	4518.09	2273.81	0.923709	-1.40873
									2022-12-27 02:10:00	13892.1	4414.86	2229.88	0.923709	-5.00038
									2022-12-27 02:15:00	13602.2	4364.8	2183.34	0.923709	4.68539
									2022-12-27 02:20:00	13339.6	4238.22	2141.19	0.923709	-5.25093
									2022-12-27 02:25:00	12918.6	4124.46	2073.61	0.923709	-0.402249
									2022-12-27 02:30:00	12769.5	4067.28	2049.69	0.923709	-2.75299
									2022-12-27 02:35:00	12959.6	4145.44	2080.19	0.923709	1.5075
									2022-12-27 02:40:00	13124.6	4201.23	2106.67	0.923709	2.22768
									2022-12-27 02:45:00	12872.7	4125.76	2066.24	0.923709	3.48099
									2022-12-27 02:50:00	12991.7	4149.35	2085.35	0.923709	-0.0284304
									2022-12-27 03:00:00	13106.5	4175.54	2103.77	0.945868	-2.52847
									2022-12-27 03:05:00	13669.3	4353.53	2194.12	0.945868	-2.83095
									2022-12-27 03:10:00	13021.1	4152.29	2090.07	0.945868	-1.57691
									2022-12-27 03:15:00	13234.9	4215.97	2124.38	0.945868	-2.64113
									2022-12-27 03:20:00	13731.1	4399.17	2204.03	0.945868	3.0915
									2022-12-27 03:25:00	13886.7	4409.38	2229.01	0.945868	-5.84749
									2022-12-27 03:30:00	13621.1	4362.04	2186.36	0.945868	2.65932
									2022-12-27 03:35:00	13984.9	4454.74	2244.77	0.945868	-2.67514
									2022-12-27 03:40:00	14231.1	4541.08	2284.28	0.945868	-0.928807
									2022-12-27 03:45:00	13775.3	4380.31	2211.13	0.945868	-4.41601
									2022-12-27 03:50:00	13446	4313.81	2158.27	0.945868	4.48187
									2022-12-27 03:55:00	13412.4	4293.95	2152.87	0.945868	2.36474
									2022-12-27 04:00:00	14073.9	4483.98	2259.05	0.938271	-2.47535
									2022-12-27 04:05:00	15011.8	4797.02	2409.59	0.938271	0.49399
									2022-12-27 04:10:00	15134.5	4833.34	2429.3	0.938271	-0.108815
									2022-12-27 04:15:00	15733.1	5033.03	2525.38	0.938271	1.58682
									2022-12-27 04:20:00	15924.6	5096.19	2556.12	0.938271	1.96336
									2022-12-27 04:25:00	15616.8	4985.12	2506.71	0.938271	-0.555279
									2022-12-27 04:30:00	15401.1	4939.13	2472.09	0.938271	4.09128
									2022-12-27 04:35:00	15240.1	4851.45	2446.24	0.938271	-3.31521
									2022-12-27 04:40:00	15327.8	4916.9	2460.32	0.938271	4.35425
									2022-12-27 04:45:00	15626.5	4961.31	2508.27	0.938271	-5.95009
									2022-12-27 04:50:00	16330.4	5197.84	2621.26	0.938271	-3.44769
									2022-12-27 04:55:00	16640.7	5322.4	2671.06	0.938271	1.40507
									2022-12-27 05:00:00	16447.6	5266.97	2640.07	1.01931	2.60898
									2022-12-27 05:05:00	15780.7	5026.2	2533.01	1.01931	-2.78528
									2022-12-27 05:10:00	15679.1	4995.29	2516.7	1.01931	-2.49421
									2022-12-27 05:15:00	14910.3	4761.47	2393.31	1.01931	-0.16494
									2022-12-27 05:20:00	12377.9	3963.65	1986.82	1.01931	2.59176
									2022-12-27 05:25:00	11954.9	3821.15	1918.93	1.01931	0.742943
									2022-12-27 05:30:00	11680.9	3744.35	1874.95	1.01931	3.62855
									2022-12-27 05:35:00	10598.1	3387.48	1701.14	1.01931	0.742008
									2022-12-27 05:40:00	10555	3392.04	1694.23	1.01931	6.18179
									2022-12-27 05:45:00	12854.8	4101.37	2063.37	1.01931	-1.06439
									2022-12-27 05:50:00	14961.9	4803.33	2401.59	1.01931	5.14656
									2022-12-27 06:00:00	10615.7	3385.49	1703.97	0.886356	-1.50074
									2022-12-27 06:05:00	9589.44	3073.05	1539.24	0.886356	3.34619
									2022-12-27 06:30:00	9470.6	3040.27	1520.16	0.886356	5.10001
									2022-12-27 06:35:00	10512.9	3368.84	1687.47	0.886356	3.29971
									2022-12-27 06:40:00	11239.5	3584.21	1804.09	0.886356	-1.56101
									2022-12-27 06:45:00	9102.04	2907.56	1461	0.886356	0.148799
									2022-12-27 06:50:00	9143.5	2915.22	1467.66	0.886356	-1.7646
									2022-12-27 06:55:00	9737.55	3099.3	1563.01	0.886356	-3.4729
									2022-12-27 07:10:00	9223.45	2957.34	1480.49	0.976257	3.87993
									2022-12-27 07:15:00	9711.33	3094.7	1558.8	0.976257	-2.26816
									2022-12-27 07:20:00	9629.96	3080.04	1545.74	0.976257	1.39838
									2022-12-27 07:45:00	9635.84	3075.33	1546.68	0.976257	-0.742626
									2022-12-27 07:50:00	9428.65	3016.1	1513.43	0.976257	1.54714
									2022-12-27 07:55:00	9388.22	2991.12	1506.94	0.976257	-2.47337
									2022-12-27 08:00:00	9507.98	3040.97	1526.16	1.24596	1.37957
									2022-12-27 08:05:00	10730.7	3422.41	1722.42	1.24596	-1.42788
									2022-12-27 08:10:00	11261.8	3604.41	1807.67	1.24596	2.07894
									2022-12-27 08:15:00	11829.4	3769.54	1898.78	1.24596	-2.29933
									2022-12-27 08:20:00	10574.7	3371.51	1697.39	1.24596	-1.77328
									2022-12-27 08:25:00	9028.86	2884.53	1449.26	1.24596	0.269801
									2022-12-27 08:30:00	10153.6	3241.68	1629.79	1.24596	-0.402394
									2022-12-27 08:50:00	9378.3	2986.37	1505.34	1.24596	-3.00321
									2022-12-27 09:00:00	9168.85	2917.82	1471.73	0.924342	-3.63647
									2022-12-27 09:05:00	10678.2	3391.81	1714	0.924342	-5.49593
									2022-12-27 09:10:00	11692.5	3742.62	1876.81	0.924342	2.16987
									2022-12-27 09:15:00	12061.2	3832.09	1935.98	0.924342	-5.23185
									2022-12-27 09:20:00	12369.8	3960.62	1985.52	0.924342	2.48149
									2022-12-27 09:25:00	12031	3862.68	1931.15	0.924342	5.21788
									2022-12-27 09:30:00	11859.4	3787.56	1903.6	0.924342	-0.0664397
									2022-12-27 09:35:00	10860.6	3466.5	1743.28	0.924342	-0.662011
									2022-12-27 09:40:00	9423.62	3024.31	1512.62	0.924342	4.80836

## Sheet: Sheet6
Data used to calculate the precision of δ37Cl-ClNO2 measurements	Theoretical value		n=99		Measured value	n=159
	fc	δ37Cl-ClNO2 (‰)			δ37Cl-ClNO2 (‰)
	0.01	-0.70006			-6.48619
	0.02	-1.20151			-6.44262
	0.03	-1.63213			-4.2563
	0.04	-2.01844			-15.92
	0.05	-2.37286			-13.8024
	0.06	-2.70259			-5.26581
	0.07	-3.01231			-8.32597
	0.08	-3.30531			-11.8451
	0.09	-3.58403			-8.40848
	0.1	-3.85032			-5.59154
	0.11	-4.10566			-2.49358
	0.12	-4.35123			-10.9774
	0.13	-4.58801			-6.58773
	0.14	-4.81683			-2.48685
	0.15	-5.03838			-4.27735
	0.16	-5.25324			-5.66089
	0.17	-5.46195			-5.29525
	0.18	-5.66494			-5.05558
	0.19	-5.86262			-11.4813
	0.2	-6.05533			-10.6711
	0.21	-6.24339			-14.1259
	0.22	-6.42708			-12.8877
	0.23	-6.60666			-7.15714
	0.24	-6.78235			-13.2693
	0.25	-6.95437			-7.7418
	0.26	-7.12289			-8.92306
	0.27	-7.2881			-10.1392
	0.28	-7.45016			-7.0478
	0.29	-7.60921			-6.94298
	0.3	-7.76539			-5.71464
	0.31	-7.91883			-7.90282
	0.32	-8.06963			-0.42982
	0.33	-8.21792			-9.41208
	0.34	-8.36379			-8.6425
	0.35	-8.50734			-9.41819
	0.36	-8.64866			-4.65911
	0.37	-8.78782			-6.62974
	0.38	-8.92491			-5.14204
	0.39	-9.06001			-0.92441
	0.4	-9.19317			-17.1726
	0.41	-9.32448			-7.76505
	0.42	-9.45398			-11.2637
	0.43	-9.58173			-4.24215
	0.44	-9.7078			-14.5605
	0.45	-9.83224			-6.88595
	0.46	-9.95509			-6.52778
	0.47	-10.0764			-0.22214
	0.48	-10.1962			-6.34132
	0.49	-10.3146			-8.08537
	0.5	-10.4315			-8.80555
	0.51	-10.5471			-0.9321
	0.52	-10.6614			-3.68985
	0.53	-10.7744			-12.7006
	0.54	-10.8861			-16.7137
	0.55	-10.9965			-5.97298
	0.56	-11.1058			-8.19671
	0.57	-11.2139			-12.6941
	0.58	-11.3209			-5.89366
	0.59	-11.4268			-4.23742
	0.6	-11.5315			-4.64192
	0.61	-11.6353			-3.65612
	0.62	-11.7379			-13.8435
	0.63	-11.8396			-8.23314
	0.64	-11.9403			-8.54986
	0.65	-12.04			-4.06749
	0.66	-12.1388			-16.6147
	0.67	-12.2366			-10.4126
	0.68	-12.3336			-10.3248
	0.69	-12.4297			-6.75453
	0.7	-12.5249			-10.9855
	0.71	-12.6192			-13.9299
	0.72	-12.7127			-4.86767
	0.73	-12.8054			-4.98636
	0.74	-12.8973			-16.7683
	0.75	-12.9885			-16.0256
	0.76	-13.0788			-4.28583
	0.77	-13.1684			-11.9312
	0.78	-13.2573			-9.49229
	0.79	-13.3454			-12.7697
	0.8	-13.4328			-9.57247
	0.81	-13.5196			-8.71475
	0.82	-13.6056			-7.62432
	0.83	-13.691			-10.2161
	0.84	-13.7757			-12.1999
	0.85	-13.8597			-0.62883
	0.86	-13.9432			-12.2023
	0.87	-14.0259			-2.97351
	0.88	-14.1081			-3.74102
	0.89	-14.1897			-11.063
	0.9	-14.2706			-6.70564
	0.91	-14.351			-7.7057
	0.92	-14.4308			-8.3405
	0.93	-14.5101			-14.0885
	0.94	-14.5887			-8.9802
	0.95	-14.6669			-2.20426
	0.96	-14.7445			-11.4015
	0.97	-14.8215			-8.61104
	0.98	-14.898			-15.1898
	0.99	-14.9741			-5.10418
					-12.0247
					-5.85555
					-0.79277
					-19.0187
					-13.1538
					-10.0158
					-12.2638
					-10.3042
					-8.5384
					-9.89927
					-15.7974
					-10.5096
					-3.8709
					-5.26243
					-0.02415
					-7.73254
					-5.48873
					-9.24019
					-10.4463
					-8.03177
					-5.9472
					-14.0356
					-13.8484
					-0.31146
					-4.16294
					-3.17581
					-8.0716
					-11.3725
					-4.80803
					-12.2778
					-1.26536
					-11.8277
					-15.9107
					-7.53074
					-13.808
					-16.1431
					-4.89823
					-7.53163
					-8.05393
					-10.8865
					-5.65367
					-9.69163
					-9.10836
					-19.3531
					-3.97935
					-6.40187
					-4.34411
					-15.1292
					-7.44085
					-10.1904
					-4.5529
					-10.8451
					-12.0229
					-1.36972
					-9.29036
					-10.7392
					-10.7868
					-12.6449
					-10.4171
					-14.1436

## Sheet: Sheet7
Simulated concentrations of Cly and chloride from the WRF-Chem model	Figure.S10a-average-chloride
	3.10257744789123535156 2.88535046577453613281 2.76550245285034179688 2.77832531929016113281 3.19260668754577636719 3.93401694297790527344 4.87130594253540039063 5.32721614837646484375 5.96155214309692382813 6.41439914703369140625 6.86989164352416992188 7.14012336730957031250 7.29299592971801757813 7.44439077377319335938 7.94509077072143554688 8.30568885803222656250 8.41873931884765625000 8.647653…
	3.34001302719116210938 4.73552179336547851563 5.50233411788940429688 5.99706459045410156250 6.37332630157470703125 6.77515363693237304688 7.18017435073852539063 7.52283811569213867188 7.83724117279052734375 8.10536003112792968750 8.33709621429443359375 8.54035091400146484375 8.68941116333007812500 8.83380508422851562500 9.02420616149902343750 9.21151161193847656250 9.33530044555664062500 9.495338…
	5.06433200836181640625 6.29407167434692382813 6.84710121154785156250 6.91575908660888671875 6.97600889205932617188 7.01384687423706054688 7.00797319412231445313 7.05297803878784179688 7.15101814270019531250 7.29649925231933593750 7.54168701171875000000 7.90016269683837890625 8.22111415863037109375 8.42672920227050781250 8.59969806671142578125 8.71193408966064453125 8.76100540161132812500 8.821699…
	6.83349752426147460938 7.65139961242675781250 7.84004116058349609375 7.41863727569580078125 7.16539859771728515625 6.90390491485595703125 6.66102600097656250000 6.46872234344482421875 6.42275667190551757813 6.47774124145507812500 6.68951988220214843750 7.17067432403564453125 7.74842453002929687500 8.13118171691894531250 8.35309505462646484375 8.55801296234130859375 8.61879730224609375000 8.637107…
	8.33661651611328125000 8.70083999633789062500 8.31744766235351562500 7.34661149978637695313 6.60346412658691406250 6.21881580352783203125 5.72221040725708007813 5.44229936599731445313 5.25803756713867187500 5.02857112884521484375 4.92938899993896484375 5.36294412612915039063 6.28981113433837890625 7.37531089782714843750 7.76032304763793945313 8.18227767944335937500 8.40872287750244140625 8.498409…
	8.91377544403076171875 9.21167182922363281250 8.36578083038330078125 7.21425867080688476563 6.42082166671752929688 5.90358495712280273438 5.12079238891601562500 4.45158100128173828125 3.53752112388610839844 1.67986929416656494141 1.62957334518432617188 2.30407285690307617188 3.25736641883850097656 6.25089216232299804688 7.59211921691894531250 8.77408599853515625000 9.14810371398925781250 9.295962…
	8.96931266784667968750 9.30281257629394531250 8.18738269805908203125 7.16478633880615234375 6.37579298019409179688 5.88297843933105468750 4.85364532470703125000 3.54932904243469238281 1.53069329261779785156 1.16104042530059814453 1.08718228340148925781 1.47162365913391113281 1.81600511074066162109 2.64816355705261230469 4.75884437561035156250 8.07280349731445312500 8.58786487579345703125 8.865701…
	8.84068107604980468750 9.17341041564941406250 8.13122653961181640625 7.27014636993408203125 6.55140876770019531250 6.02969121932983398438 4.61955642700195312500 1.82578849792480468750 1.07465684413909912109 0.87921750545501708984 0.82123965024948120117 1.08926200866699218750 1.72946679592132568359 2.63422846794128417969 4.76541137695312500000 7.77694749832153320313 8.69708251953125000000 9.037775…
	8.90909099578857421875 9.14120388031005859375 8.26905345916748046875 7.44590997695922851563 6.68210601806640625000 6.09133195877075195313 4.67974472045898437500 1.99959683418273925781 1.24543964862823486328 0.92845785617828369141 0.94201707839965820313 1.31492710113525390625 2.12253832817077636719 2.63185286521911621094 4.05464696884155273438 5.31865453720092773438 8.32851409912109375000 8.599850…
	9.18389034271240234375 9.33193969726562500000 8.42963218688964843750 7.55156469345092773438 6.68528556823730468750 6.18099212646484375000 5.27501201629638671875 4.06575298309326171875 1.80201864242553710938 1.45058834552764892578 1.57468807697296142578 1.89288473129272460938 2.58733963966369628906 3.02601456642150878906 3.64821839332580566406 4.66233777999877929688 7.67220401763916015625 8.205340…
	9.32832622528076171875 9.48012733459472656250 8.50300979614257812500 7.58921909332275390625 6.78164529800415039063 6.57460069656372070313 6.04982948303222656250 5.47949266433715820313 4.16060543060302734375 1.97277295589447021484 2.16246700286865234375 2.51655292510986328125 2.81661415100097656250 3.09812808036804199219 3.44702696800231933594 3.96861362457275390625 4.47103404998779296875 5.428778…
	9.24759674072265625000 9.24661636352539062500 8.35529613494873046875 7.59554147720336914063 7.02473020553588867188 7.05121612548828125000 6.70326614379882812500 6.44555759429931640625 5.79344320297241210938 4.42205572128295898438 2.69409346580505371094 3.00396800041198730469 3.15184307098388671875 3.37889504432678222656 3.82202100753784179688 4.30353021621704101563 5.14355134963989257813 7.921162…
	8.69897747039794921875 8.70625114440917968750 8.06959247589111328125 7.60477161407470703125 7.20303392410278320313 7.26534461975097656250 7.06666564941406250000 6.86848306655883789063 6.68224716186523437500 6.57098007202148437500 6.50700759887695312500 6.48064994812011718750 6.60638046264648437500 6.71455240249633789063 7.10992860794067382813 7.42983436584472656250 7.49354600906372070313 7.793062…
	7.94384384155273437500 7.95992040634155273438 7.69151639938354492188 7.39313411712646484375 7.04267215728759765625 7.05964183807373046875 6.90081310272216796875 6.61592245101928710938 6.48178100585937500000 6.45550823211669921875 6.44796228408813476563 6.33121728897094726563 5.73787975311279296875 4.36164426803588867188 3.17493247985839843750 4.35333251953125000000 7.70439434051513671875 7.570679…
	6.43100452423095703125 6.96692132949829101563 6.91415929794311523438 6.82417678833007812500 6.62956428527832031250 6.54622125625610351563 6.28060245513916015625 5.96277809143066406250 5.82808446884155273438 5.82521247863769531250 5.77367687225341796875 5.31872606277465820313 4.16874170303344726563 2.45879554748535156250 2.95660924911499023438 4.01708459854125976563 7.17807054519653320313 7.149963…
	5.15292215347290039063 5.75970268249511718750 5.95856571197509765625 6.08504962921142578125 6.06057548522949218750 5.97258996963500976563 5.60145807266235351563 5.25178480148315429688 5.14096164703369140625 5.11152124404907226563 5.02255153656005859375 4.52918481826782226563 3.53982472419738769531 2.36772298812866210938 3.48333978652954101563 6.27640533447265625000 6.54393577575683593750 6.646169…
	4.28048944473266601563 4.31921052932739257813 4.59808921813964843750 4.93574142456054687500 5.20342397689819335938 5.17958641052246093750 4.95646381378173828125 4.72717952728271484375 4.57565736770629882813 4.51471662521362304688 4.39231109619140625000 3.95408749580383300781 3.23427677154541015625 2.22837710380554199219 3.31478619575500488281 6.20271348953247070313 6.06494808197021484375 6.094450…
	2.88785362243652343750 2.89401316642761230469 3.04417014122009277344 3.35366749763488769531 3.84854412078857421875 4.14627075195312500000 4.06193208694458007813 4.04327344894409179688 3.94587969779968261719 3.87004184722900390625 3.65471982955932617188 3.27045035362243652344 2.76649761199951171875 1.86435353755950927734 2.26479792594909667969 2.72016358375549316406 3.25544714927673339844 5.580320…
	1.77762854099273681641 1.80806481838226318359 1.67588162422180175781 1.81262934207916259766 2.78422141075134277344 3.13552474975585937500 3.19958972930908203125 3.22514963150024414063 3.20714545249938964844 3.18437671661376953125 3.06903409957885742188 2.85491585731506347656 2.67740726470947265625 2.24076604843139648438 1.61215710639953613281 1.84580707550048828125 2.07676720619201660156 2.348068…
	1.12605869770050048828 1.13020837306976318359 1.14251375198364257813 1.35720419883728027344 1.59269452095031738281 2.17108440399169921875 2.40528345108032226563 2.46241807937622070313 2.50395011901855468750 2.48955965042114257813 2.17761206626892089844 1.37647247314453125000 1.35718941688537597656 1.26157855987548828125 1.25198912620544433594 1.36167478561401367188 1.42435812950134277344 1.415625…
	0.80936515331268310547 0.81949657201766967773 0.88807243108749389648 0.84270209074020385742 0.81502485275268554688 0.98619455099105834961 1.31591093540191650391 1.42057561874389648438 1.48184013366699218750 1.40635442733764648438 1.17680895328521728516 1.00802648067474365234 0.99301320314407348633 0.97116935253143310547 0.98252648115158081055 1.01375043392181396484 0.97911536693572998047 0.865970…
	0.55779230594635009766 0.65088152885437011719 0.70929926633834838867 0.58004033565521240234 0.52009481191635131836 0.63690543174743652344 0.81683528423309326172 0.95003920793533325195 1.09671533107757568359 1.00621759891510009766 0.89258176088333129883 0.81625616550445556641 0.82479953765869140625 0.80499315261840820313 0.78983986377716064453 0.76606196165084838867 0.70298433303833007813 0.591097…
	0.20618534088134765625 0.47843506932258605957 0.51342624425888061523 0.46484115719795227051 0.45226946473121643066 0.55838298797607421875 0.63595014810562133789 0.66912424564361572266 0.81999468803405761719 0.74148315191268920898 0.71199673414230346680 0.67357456684112548828 0.67130833864212036133 0.66601020097732543945 0.61834049224853515625 0.56065577268600463867 0.49497413635253906250 0.448594…
	0.12917032837867736816 0.32693755626678466797 0.41634675860404968262 0.42195391654968261719 0.44443982839584350586 0.48416095972061157227 0.53370285034179687500 0.57882493734359741211 0.61887711286544799805 0.59017151594161987305 0.54835230112075805664 0.55005699396133422852 0.54173988103866577148 0.51373755931854248047 0.48843097686767578125 0.42116016149520874023 0.36781099438667297363 0.351081…
	0.09055348485708236694 0.20063652098178863525 0.31271648406982421875 0.36595240235328674316 0.39902693033218383789 0.40973129868507385254 0.42656794190406799316 0.45317789912223815918 0.43898373842239379883 0.44521042704582214355 0.41933852434158325195 0.42736545205116271973 0.42778638005256652832 0.40406271815299987793 0.38764071464538574219 0.35273042321205139160 0.32490995526313781738 0.271186…
	0.11000394821166992188 0.15995354950428009033 0.26357373595237731934 0.32115823030471801758 0.34357935190200805664 0.34199520945549011230 0.32505854964256286621 0.33838978409767150879 0.35976684093475341797 0.37523472309112548828 0.33730050921440124512 0.35842838883399963379 0.33563220500946044922 0.31815826892852783203 0.28321897983551025391 0.26372051239013671875 0.24977837502956390381 0.208173…
	0.10239051282405853271 0.13115747272968292236 0.22225485742092132568 0.26409739255905151367 0.29122713208198547363 0.28705853223800659180 0.27308464050292968750 0.30140921473503112793 0.31819584965705871582 0.33995088934898376465 0.29410094022750854492 0.29632043838500976563 0.29815927147865295410 0.28842651844024658203 0.24662548303604125977 0.20700626075267791748 0.17134296894073486328 0.150733…
	0.07683221995830535889 0.10912214219570159912 0.18589049577713012695 0.21217107772827148438 0.23454850912094116211 0.24141064286231994629 0.25614029169082641602 0.27976432442665100098 0.27496713399887084961 0.27923753857612609863 0.24752858281135559082 0.24383983016014099121 0.23139247298240661621 0.23002587258815765381 0.24671468138694763184 0.22943975031375885010 0.19238887727260589600 0.146462…
	0.05786652117967605591 0.09875816851854324341 0.15042424201965332031 0.18150000274181365967 0.19495855271816253662 0.21845811605453491211 0.22722280025482177734 0.23970100283622741699 0.23942388594150543213 0.25049713253974914551 0.23033195734024047852 0.21250624954700469971 0.18590144813060760498 0.18579870462417602539 0.22640049457550048828 0.23976854979991912842 0.20633004605770111084 0.155666…
	0.09123263508081436157 0.09343080222606658936 0.13050501048564910889 0.15522697567939758301 0.16181349754333496094 0.19379813969135284424 0.19612891972064971924 0.20031870901584625244 0.20531591773033142090 0.22819729149341583252 0.21583604812622070313 0.20297425985336303711 0.17610332369804382324 0.15795822441577911377 0.18417014181613922119 0.21289217472076416016 0.21461795270442962646 0.160556…
	0.10971032083034515381 0.11386614292860031128 0.14685507118701934814 0.14809849858283996582 0.16105733811855316162 0.17735910415649414063 0.18044845759868621826 0.17159679532051086426 0.17532171308994293213 0.19308279454708099365 0.18708044290542602539 0.18701894581317901611 0.16705396771430969238 0.13095456361770629883 0.13944686949253082275 0.16354022920131683350 0.18131883442401885986 0.142824…
	0.12681879103183746338 0.13824637234210968018 0.13844864070415496826 0.14811208844184875488 0.15887790918350219727 0.16177965700626373291 0.16258399188518524170 0.15259578824043273926 0.15162098407745361328 0.17155303061008453369 0.16326390206813812256 0.15772786736488342285 0.14613027870655059814 0.11542118340730667114 0.12135700136423110962 0.14522412419319152832 0.14874304831027984619 0.119178…
	0.13270319998264312744 0.13660341501235961914 0.14054615795612335205 0.13775658607482910156 0.13773572444915771484 0.14605918526649475098 0.14628420770168304443 0.14626832306385040283 0.15040145814418792725 0.16328890621662139893 0.15498831868171691895 0.14957846701145172119 0.13888938724994659424 0.12426084280014038086 0.12960287928581237793 0.12833553552627563477 0.12587200105190277100 0.105199…
	0.11733742058277130127 0.11723462492227554321 0.10956005752086639404 0.10614142566919326782 0.11963180452585220337 0.12692390382289886475 0.12695337831974029541 0.13469186425209045410 0.13816025853157043457 0.14341609179973602295 0.13769158720970153809 0.13470956683158874512 0.12549233436584472656 0.11837793886661529541 0.12653441727161407471 0.12595848739147186279 0.10909646004438400269 0.092359…
	0.09659196436405181885 0.10202829539775848389 0.11461719870567321777 0.10349966585636138916 0.11216246336698532104 0.11425372213125228882 0.10838162899017333984 0.10938565433025360107 0.11314436793327331543 0.12024291604757308960 0.11084005236625671387 0.10853276401758193970 0.10739673674106597900 0.11504548788070678711 0.11784636974334716797 0.12078656256198883057 0.10582991689443588257 0.080923…
	0.08684588223695755005 0.09012858569622039795 0.10426434874534606934 0.11040086299180984497 0.10418424010276794434 0.10439422726631164551 0.09677935391664505005 0.09836151450872421265 0.10115504264831542969 0.10531709343194961548 0.09773574769496917725 0.09594997763633728027 0.09811221063137054443 0.10713131725788116455 0.10942742973566055298 0.11564221233129501343 0.11842047423124313354 0.099387…
	0.06789332628250122070 0.07055620104074478149 0.07778682559728622437 0.08197318017482757568 0.07609167695045471191 0.07989545166492462158 0.08179724216461181641 0.07979948073625564575 0.08376397192478179932 0.08970237523317337036 0.08668068051338195801 0.08326674997806549072 0.08686371892690658569 0.09537211805582046509 0.09715212881565093994 0.10421565175056457520 0.10875155776739120483 0.110553…
	0.05088830739259719849 0.05247966572642326355 0.06409487873315811157 0.06526875495910644531 0.06174435839056968689 0.06552175432443618774 0.07090974599123001099 0.07073428481817245483 0.07662169635295867920 0.08276619017124176025 0.08774091303348541260 0.08695759624242782593 0.08764122426509857178 0.08738763630390167236 0.09237468242645263672 0.09417814016342163086 0.09190316498279571533 0.097147…
	0.04011390358209609985 0.04166454821825027466 0.04952255263924598694 0.05218656361103057861 0.05110223591327667236 0.05470617488026618958 0.05738878250122070313 0.06092189997434616089 0.07205648720264434814 0.07823699712753295898 0.07534508407115936279 0.06901509314775466919 0.07278419286012649536 0.08195742219686508179 0.09004601091146469116 0.09164329618215560913 0.08807022124528884888 0.084530…
	0.03272664919495582581 0.03358106315135955811 0.03764897957444190979 0.03807983174920082092 0.03888460993766784668 0.04364969953894615173 0.04514253884553909302 0.04964209347963333130 0.06456715613603591919 0.06724902242422103882 0.06521271914243698120 0.06535906344652175903 0.07023438811302185059 0.07736338675022125244 0.08660067617893218994 0.09138790518045425415 0.09061024338006973267 0.088173…
	0.02646125480532646179 0.02649579383432865143 0.03059275075793266296 0.02774431742727756500 0.03002902306616306305 0.03639514371752738953 0.03737917542457580566 0.04132801294326782227 0.05155411362648010254 0.05592666938900947571 0.05362726375460624695 0.05649031698703765869 0.06458276510238647461 0.07431578636169433594 0.08265338093042373657 0.08924544602632522583 0.09132727235555648804 0.088122…
	0.02000730670988559723 0.02045491151511669159 0.02119800820946693420 0.02173871174454689026 0.02163183316588401794 0.02561889216303825378 0.03171440213918685913 0.03644346445798873901 0.04473304376006126404 0.05130848288536071777 0.05509694665670394897 0.05641499161720275879 0.06306797266006469727 0.07080709934234619141 0.08243083208799362183 0.08530855178833007813 0.08604435622692108154 0.082675…
	0.01602706871926784515 0.01643889583647251129 0.01642693579196929932 0.01764278113842010498 0.01824622415006160736 0.02069363556802272797 0.02917354367673397064 0.03865516558289527893 0.04323165863752365112 0.05375510454177856445 0.05670239403843879700 0.06170650944113731384 0.06689235568046569824 0.06989783793687820435 0.07915187627077102661 0.08031041920185089111 0.08058612048625946045 0.079149…
	0.01520622428506612778 0.01723841764032840729 0.01619347184896469116 0.01636938937008380890 0.01930583082139492035 0.02516309730708599091 0.03211717680096626282 0.03914130851626396179 0.04230661317706108093 0.05099453777074813843 0.05556552857160568237 0.06267061084508895874 0.06918083131313323975 0.06976170092821121216 0.07469779253005981445 0.07816075533628463745 0.08013856410980224609 0.079108…
	0.01149921305477619171 0.01266914885491132736 0.01452656369656324387 0.01486424822360277176 0.02026395313441753387 0.02727998793125152588 0.03196817636489868164 0.03878708928823471069 0.04409259930253028870 0.04974013194441795349 0.05279036238789558411 0.06065318360924720764 0.06629306077957153320 0.06618075072765350342 0.06658885627985000610 0.07383342087268829346 0.07956311851739883423 0.081351…
	0.00965194869786500931 0.01168468873947858810 0.01412653084844350815 0.01573816873133182526 0.01977122947573661804 0.02466313727200031281 0.03044399060308933258 0.03868803009390830994 0.04417707398533821106 0.04977032542228698730 0.05139032378792762756 0.05302526801824569702 0.06101021543145179749 0.06121171265840530396 0.07031686604022979736 0.07391311973333358765 0.08311184495687484741 0.085504…
	0.00746297929435968399 0.00876008160412311554 0.01163957547396421432 0.01352607272565364838 0.01903051882982254028 0.02604662999510765076 0.03433708846569061279 0.04091985151171684265 0.04456694424152374268 0.04928874596953392029 0.05134064331650733948 0.04918538406491279602 0.05178909003734588623 0.05642969533801078796 0.07423257082700729370 0.07657972723245620728 0.08276820182800292969 0.085635…
	0.00534909591078758240 0.00640728045254945755 0.00683403480798006058 0.00930700544267892838 0.01567733474075794220 0.02422513999044895172 0.03527478128671646118 0.03979973495006561279 0.04269878566265106201 0.04717751592397689819 0.04896834492683410645 0.05086953565478324890 0.05376030877232551575 0.06225571781396865845 0.07076089084148406982 0.07538428902626037598 0.08076024800539016724 0.083530…
	0.00402142899110913277 0.00446627661585807800 0.00582065386697649956 0.00925817526876926422 0.01685886085033416748 0.02504250220954418182 0.03233742713928222656 0.03522045537829399109 0.03959758579730987549 0.04434211179614067078 0.04695918411016464233 0.05046903714537620544 0.05791376158595085144 0.06307066231966018677 0.07037340849637985229 0.06918195635080337524 0.07274479418992996216 0.080759…
	0.00210274849086999893 0.00262324674986302853 0.00408689118921756744 0.00780270108953118324 0.01675170287489891052 0.02623959630727767944 0.02933973446488380432 0.03123991191387176514 0.03482234477996826172 0.03849515318870544434 0.04504400864243507385 0.05158796161413192749 0.05888804048299789429 0.06482247263193130493 0.07275642454624176025 0.06981568038463592529 0.06869049370288848877 0.078211…
	0.00231030490249395370 0.00260266242548823357 0.00349301379173994064 0.00549591053277254105 0.01269704755395650864 0.02134099602699279785 0.02418083138763904572 0.02729359641671180725 0.03525923937559127808 0.03670135512948036194 0.04283044487237930298 0.05047097057104110718 0.05858132243156433105 0.06548869609832763672 0.07209843397140502930 0.07763824611902236938 0.07547162473201751709 0.078033…
	0.00157340336591005325 0.00225980789400637150 0.00327019719406962395 0.00405058125033974648 0.00804273039102554321 0.01365887280553579330 0.01850217767059803009 0.02245870418846607208 0.03306044265627861023 0.03860081359744071960 0.04398688301444053650 0.05115236714482307434 0.05386315286159515381 0.05954905971884727478 0.07162285596132278442 0.07966407388448715210 0.08030216395854949951 0.079574…
	0.00148317008279263973 0.00230249646119773388 0.00348394224420189857 0.00429867301136255264 0.00826525781303644180 0.00963780749589204788 0.01325067877769470215 0.01886009797453880310 0.02692376822233200073 0.03747088089585304260 0.04739307612180709839 0.05650723725557327271 0.05900523439049720764 0.06146404892206192017 0.06786526739597320557 0.07489579170942306519 0.08157184720039367676 0.082153…
	0.00194511888548731804 0.00286507816053926945 0.00415150914341211319 0.00553547078743577003 0.00976356584578752518 0.01133747957646846771 0.01282283104956150055 0.01535531878471374512 0.02035837993025779724 0.02823121286928653717 0.04220021143555641174 0.05247245728969573975 0.05503175407648086548 0.06374870240688323975 0.06432026624679565430 0.06829757243394851685 0.07416354864835739136 0.075151…
	0.00291390903294086456 0.00364594347774982452 0.00500143179669976234 0.00636948691681027412 0.00958109647035598755 0.00974994245916604996 0.01207673642784357071 0.01243589911609888077 0.01523436140269041061 0.01949126832187175751 0.02344612032175064087 0.03247780352830886841 0.04405928030610084534 0.04903474450111389160 0.05252019688487052917 0.05984923243522644043 0.06467184424400329590 0.063177…
	0.00392383337020874023 0.00414323760196566582 0.00510575529187917709 0.00632001506164669991 0.00907841976732015610 0.00900675635784864426 0.01024064421653747559 0.01289902999997138977 0.01390981953591108322 0.01520500332117080688 0.01758534274995326996 0.01746979169547557831 0.02487401850521564484 0.03483846411108970642 0.03895492479205131531 0.04042794182896614075 0.05061316490173339844 0.059782…
	0.00431452319025993347 0.00456641986966133118 0.00508394045755267143 0.00623180344700813293 0.00893853418529033661 0.00900753494352102280 0.01015981752425432205 0.01315455976873636246 0.01483641006052494049 0.01505874749273061752 0.01575785130262374878 0.01565261557698249817 0.01638213731348514557 0.01955627091228961945 0.02609897963702678680 0.03270057961344718933 0.04268461093306541443 0.057602…
	0.00423047831282019615 0.00450390996411442757 0.00484141055494546890 0.00573751376941800117 0.00894300453364849091 0.00912315677851438522 0.01133491843938827515 0.01264522876590490341 0.01531064044684171677 0.01646277494728565216 0.01586023904383182526 0.01462832372635602951 0.01395274884998798370 0.01603397354483604431 0.01788348704576492310 0.02348208986222743988 0.03434645012021064758 0.055283…
	0.00396052468568086624 0.00422677863389253616 0.00438305363059043884 0.00524510582908987999 0.00844906643033027649 0.00933217164129018784 0.01189311314374208450 0.01492233481258153915 0.01623908430337905884 0.01718523539602756500 0.01709138415753841400 0.01630704477429389954 0.01596084237098693848 0.01550776604562997818 0.01544977817684412003 0.01814287528395652771 0.02874082326889038086 0.040220…
	0.00388145749457180500 0.00368022313341498375 0.00431090500205755234 0.00508758379146456718 0.00775444088503718376 0.01017821021378040314 0.01310357823967933655 0.01580664515495300293 0.01753113605082035065 0.01733059994876384735 0.01656440831720829010 0.01571112126111984253 0.01622850261628627777 0.01496119704097509384 0.01296283770352602005 0.01415134873241186142 0.02400419674813747406 0.029077…
	0.00352111062966287136 0.00296290754340589046 0.00384940463118255138 0.00429306412115693092 0.00637283595278859138 0.00929942168295383453 0.01163738965988159180 0.01336316764354705811 0.01652554981410503387 0.01689948700368404388 0.01572684384882450104 0.01420382782816886902 0.01545397937297821045 0.01515821460634469986 0.01317702513188123703 0.01529019977897405624 0.02166167832911014557 0.025079…
	0.00252814358100295067 0.00211255555041134357 0.00262941350229084492 0.00330734276212751865 0.00529038812965154648 0.00753604667261242867 0.00955169461667537689 0.01155582629144191742 0.01367942430078983307 0.01550357695668935776 0.01505061518400907516 0.01417240593582391739 0.01457738690078258514 0.01465537492185831070 0.01369591616094112396 0.01424047630280256271 0.01604351028800010681 0.020078…
	0.00236171786673367023 0.00211122119799256325 0.00213127909228205681 0.00251572160050272942 0.00405554473400115967 0.00612274417653679848 0.00763841113075613976 0.00913324207067489624 0.01096693985164165497 0.01205885037779808044 0.01129001565277576447 0.01315787807106971741 0.01477860286831855774 0.01390168257057666779 0.01327405590564012527 0.01274751499295234680 0.01301500294357538223 0.016755…
	0.00296675018034875393 0.00283602601848542690 0.00241329427808523178 0.00219219457358121872 0.00317754177376627922 0.00460807234048843384 0.00607671588659286499 0.00751384953036904335 0.00851836241781711578 0.00910514965653419495 0.01001605577766895294 0.01178233418613672256 0.01399909052997827530 0.01337123475968837738 0.01336622983217239380 0.01401794608682394028 0.01266206521540880203 0.013876…
	0.00263603939674794674 0.00279525155201554298 0.00263918074779212475 0.00217572529800236225 0.00266177277080714703 0.00406901445239782333 0.00541756302118301392 0.00647546257823705673 0.00663051754236221313 0.00732059823349118233 0.00945350714027881622 0.01134289428591728210 0.01235547009855508804 0.01398869790136814117 0.01641188748180866241 0.01736036129295825958 0.01700767502188682556 0.018126…
	0.00201513874344527721 0.00235310918651521206 0.00212920946069061756 0.00207279995083808899 0.00240565743297338486 0.00348529894836246967 0.00448377942666411400 0.00565111450850963593 0.00731459353119134903 0.00821849703788757324 0.00974509119987487793 0.01104285102337598801 0.01291679218411445618 0.01614193804562091827 0.01925473101437091827 0.02081766724586486816 0.02634987048804759979 0.037197…
	0.00185853568837046623 0.00211266335099935532 0.00206062151119112968 0.00196230341680347919 0.00210149097256362438 0.00284868245944380760 0.00370515068061649799 0.00508918473497033119 0.00735895894467830658 0.00913825631141662598 0.00981399230659008026 0.01104257535189390182 0.01337364874780178070 0.01638776622712612152 0.02049110271036624908 0.02667835354804992676 0.03439583629369735718 0.041800…
	0.00069965230068191886 0.00103110715281218290 0.00133116962388157845 0.00139827863313257694 0.00174691958818584681 0.00253629218786954880 0.00311329704709351063 0.00405390653759241104 0.00504412269219756126 0.00662954850122332573 0.00786309875547885895 0.00957320537418127060 0.01147448457777500153 0.01375896483659744263 0.01767852343618869781 0.02384706586599349976 0.03164588287472724915 0.037082…
	0.00017118130926974118 0.00046435112017206848 0.00070327380672097206 0.00104717153590172529 0.00173761358018964529 0.00231645652092993259 0.00283497921191155910 0.00388570991344749928 0.00543065462261438370 0.00695980060845613480 0.00876645278185606003 0.00959231704473495483 0.01083250157535076141 0.01211729645729064941 0.01470003649592399597 0.02035369351506233215 0.02594673819839954376 0.030233…
	0.00004495108805713244 0.00022375195112545043 0.00058483588509261608 0.00086065422510728240 0.00141434767283499241 0.00178154383320361376 0.00251563661731779575 0.00366379320621490479 0.00467459950596094131 0.00619538780301809311 0.00860318355262279510 0.00979336909949779510 0.01050370745360851288 0.01158740837126970291 0.01287226658314466476 0.01543606631457805634 0.01826709136366844177 0.024439…
	0.00012092650285921991 0.00022796986741013825 0.00050369615200906992 0.00064786022994667292 0.00103133916854858398 0.00131849956233054399 0.00203649769537150860 0.00326209142804145813 0.00371246552094817162 0.00490129040554165840 0.00665572285652160645 0.00786085054278373718 0.00855200085788965225 0.00872135162353515625 0.00904733501374721527 0.00901044905185699463 0.00986713729798793793 0.013701…
	0.00011783851368818432 0.00020781980128958821 0.00039485550951212645 0.00055364443687722087 0.00085864739958196878 0.00116982683539390564 0.00204300903715193272 0.00331194326281547546 0.00332042295485734940 0.00372630683705210686 0.00438984436914324760 0.00570207089185714722 0.00595556152984499931 0.00510467775166034698 0.00501661328598856926 0.00521561270579695702 0.00615930138155817986 0.008067…
	0.00013351265806704760 0.00022045594232622534 0.00035680839209817350 0.00053259258856996894 0.00077856983989477158 0.00102723145391792059 0.00171148893423378468 0.00247811246663331985 0.00312799867242574692 0.00348495529033243656 0.00398429110646247864 0.00410978915169835091 0.00386517914012074471 0.00399904605001211166 0.00360632850788533688 0.00431371806189417839 0.00630908040329813957 0.008172…
	0.00011583669402170926 0.00019240383699070662 0.00033475054078735411 0.00049128365935757756 0.00075527676381170750 0.00075618724804371595 0.00133618037216365337 0.00191104772966355085 0.00248804921284317970 0.00284701865166425705 0.00291367433965206146 0.00299794203601777554 0.00318499957211315632 0.00328808976337313652 0.00459513440728187561 0.00670300005003809929 0.00912229157984256744 0.011314…
	0.00013125175610184669 0.00018392511992715299 0.00029581531998701394 0.00048203647020272911 0.00071601499803364277 0.00070301548112183809 0.00106782373040914536 0.00151096447370946407 0.00188335368875414133 0.00216972199268639088 0.00217245076783001423 0.00256290729157626629 0.00305411103181540966 0.00428366381675004959 0.00576670328155159950 0.00803660135716199875 0.01089615933597087860 0.013288…
	0.00009390665945829824 0.00013346833293326199 0.00019306321337353438 0.00030044047161936760 0.00043565419036895037 0.00052235793555155396 0.00089001649757847190 0.00129081949125975370 0.00165510107763111591 0.00183436006773263216 0.00169767346233129501 0.00190757936798036098 0.00245395069941878319 0.00347639620304107666 0.00452413596212863922 0.00708386208862066269 0.00929868035018444061 0.010692…
	0.00003457967977738008 0.00006283827678998932 0.00009494574624113739 0.00028065848164260387 0.00038210532511584461 0.00055659265490248799 0.00080882996553555131 0.00120031263213604689 0.00149817718192934990 0.00158629496581852436 0.00146169972140341997 0.00147723930422216654 0.00202889670617878437 0.00245470227673649788 0.00344678456895053387 0.00593047682195901871 0.00702182855457067490 0.007727…
	0.00001828823042160366 0.00003366310193086974 0.00006652406591456383 0.00013696608948521316 0.00028678245143964887 0.00049729167949408293 0.00070296518970280886 0.00098042364697903395 0.00137680966872721910 0.00145726627670228481 0.00134698383044451475 0.00130485184490680695 0.00173229491338133812 0.00218897708691656590 0.00307477335445582867 0.00511371484026312828 0.00548668485134840012 0.005738…
	0.00000986109444056638 0.00002371107984799892 0.00005658785448758863 0.00010595907224342227 0.00022321497090160847 0.00038382125785574317 0.00055606820387765765 0.00082925794413313270 0.00131283735390752554 0.00136269570793956518 0.00118766725063323975 0.00112720590550452471 0.00140039809048175812 0.00166533223818987608 0.00231723231263458729 0.00396745279431343079 0.00432200310751795769 0.004275…
	0.00001202952626044862 0.00002086741369566880 0.00004414590875967406 0.00008324367809109390 0.00016291794599965215 0.00025723062572069466 0.00042099854908883572 0.00069734721910208464 0.00112927483860403299 0.00127480900846421719 0.00105897628236562014 0.00097432301845401525 0.00106438109651207924 0.00116597849410027266 0.00162948062643408775 0.00232080020941793919 0.00313210464082658291 0.003249…
	0.00002027918344538193 0.00001885661913547665 0.00003698801447171718 0.00005740000779042020 0.00009838890400715172 0.00016761120059527457 0.00032782892230898142 0.00062172638718038797 0.00088569574290886521 0.00094755890313535929 0.00090629060287028551 0.00088163657346740365 0.00085483770817518234 0.00091235956642776728 0.00117476610466837883 0.00159889657516032457 0.00211878912523388863 0.002485…
	0.00001548952059238218 0.00001722437264106702 0.00002484196375007741 0.00003574777292669751 0.00005825964035466313 0.00010563256364548579 0.00023512571351602674 0.00055162917124107480 0.00063941185362637043 0.00052924966439604759 0.00062029558466747403 0.00083713687490671873 0.00080717622768133879 0.00069686595816165209 0.00088899146066978574 0.00121420191135257483 0.00159724510740488768 0.001901…
	0.00000727865608496359 0.00001015748966892716 0.00001497329049016116 0.00001919640635605901 0.00003715384445968084 0.00006478491559391841 0.00016538196359761059 0.00041872999281622469 0.00041753574623726308 0.00028924859361723065 0.00033181428443640471 0.00059306190814822912 0.00074094848241657019 0.00063715694705024362 0.00082915660459548235 0.00108452804852277040 0.00119559443555772305 0.001363…
	0.00000497378732688958 0.00000552293522559921 0.00000899467158888001 0.00001227764460054459 0.00001639752736082301 0.00003406895848456770 0.00011161684960825369 0.00025085578090511262 0.00023222627351060510 0.00018050304788630456 0.00019243455608375371 0.00035927072167396545 0.00052826013416051865 0.00059218140086159110 0.00079028267646208405 0.00103781803045421839 0.00094309606356546283 0.001072…
	0.00000282905580206716 0.00000192234460882901 0.00000368704149877885 0.00000599438544668374 0.00000837363313621609 0.00001808872548281215 0.00006754350033588707 0.00012223103840369731 0.00012197264004498720 0.00010212018969468772 0.00010329524957342073 0.00018727366114035249 0.00027722839149646461 0.00040826862095855176 0.00070139981107786298 0.00102215039078146219 0.00087245460599660873 0.000740…
	0.00000079308290423796 0.00000090397759322514 0.00000173169655681704 0.00000395186179957818 0.00000459803686680971 0.00000735894946046756 0.00002455404501233716 0.00003602364449761808 0.00002999221396748908 0.00002981593752338085 0.00004091186201549135 0.00007345568883465603 0.00011767414252972230 0.00022546808759216219 0.00049027579370886087 0.00072756787994876504 0.00066762074129655957 0.000528…
	0.00000070990688527672 0.00000062920952359491 0.00000146230149766780 0.00000331673641085217 0.00000305342268802633 0.00000305564390146174 0.00000774753516452620 0.00000866454138304107 0.00000921349965210538 0.00001177291323983809 0.00002354271600779612 0.00003648235724540427 0.00006302734254859388 0.00012410250201355666 0.00027686700923368335 0.00047782080946490169 0.00049591023707762361 0.000413…
	0.00000031257886234926 0.00000034974837603841 0.00000086431168710988 0.00000203906915885455 0.00000238332404478570 0.00000167553764640616 0.00000370186694453878 0.00000494543746754061 0.00001068602796294726 0.00001626410266908351 0.00001805220017558895 0.00002106287684000563 0.00003417010884732008 0.00006942174513824284 0.00017107142775785178 0.00032615772215649486 0.00036378364893607795 0.000342…
	0.00000017992016410062 0.00000024677126475581 0.00000058022339999297 0.00000089382308487984 0.00000136218602619920 0.00000144160014770023 0.00000193024948202947 0.00000342152338816959 0.00000813623955764342 0.00001289087049372029 0.00001638421599636786 0.00001717872328299563 0.00001787278051779140 0.00004607660957844928 0.00010113977623404935 0.00023641125881113112 0.00028937135357409716 0.000255…
	0.00000038931850099289 0.00000043928929471804 0.00000055659160125288 0.00000036775065836991 0.00000016759076970629 0.00000064555530343569 0.00000098061775588576 0.00000265276094069122 0.00000520347384735942 0.00000736011315893847 0.00001094320941774640 0.00000236196615333029 0.00000608953723713057 0.00002401304300292395 0.00005994063030811958 0.00015115842688828707 0.00019513205916155130 0.000183…
	0.00000019795604089268 0.00000029390932354545 0.00000049625225528871 0.00000037986879419805 0.00000011494030616177 0.00000016605180519491 0.00000089225744659416 0.00000304882382806682 0.00000404974434786709 0.00000306682318296225 0.00000105890535451181 0.00000137540757805255 0.00000036890151022817 0.00000613285737927072 0.00003395972089492716 0.00008075251389527693 0.00010541019582888111 0.000127…
	0.00000025995609576057 0.00000027321820539328 0.00000039010686236907 0.00000024137557375070 0.00000066918909169544 0.00000015959381016728 0.00000148232459196151 0.00000228826615966682 0.00000181493953732570 0.00000018652201561054 0.00000022676935884647 0.00000176104367710650 0.00000057851059409586 0.00000104687615021248 0.00002678847158676945 0.00005047913509770297 0.00006481730088125914 0.000074…
	0.00000045135996629142 0.00000040714334659242 0.00000048799438445712 0.00000035829469879900 0.00000055941717391761 0.00000032354137147195 0.00000110236089767568 0.00000128278111333202 0.00000113234352738800 0.00000005067380826063 0.00000003401917325618 0.00000031333308925241 0.00000095000689270819 0.00000040606209950056 0.00000976822866505245 0.00002612901698739734 0.00005573921589530073 0.000054…
	0.00000044203912352714 0.00000035807917697639 0.00000062634171626996 0.00000090411282371861 0.00000092326030198819 0.00000080385387946080 0.00000128508463603794 0.00000139467772442003 0.00000084953757095718 0.00000005152404725095 0.00000000117308396330 0.00000000479617101590 0.00000012772116519955 0.00000024552053901061 0.00000584293184147100 0.00001800976133381482 0.00003769115210161544 0.000033…
	0.00000032671863436917 0.00000028844084454249 0.00000053603775995725 0.00000089056646856989 0.00000102310661986849 0.00000107877121990896 0.00000097332986115362 0.00000117812908229098 0.00000025538170689288 0.00000006866751789403 0.00000002755729511250 0.00000000044538267518 0.00000000507087127843 0.00000006472895819343 0.00000245255819208978 0.00000879830349731492 0.00001410374898114242 0.000016…
	0.00000026463089852768 0.00000023156634654242 0.00000037688656107093 0.00000059969124777126 0.00000063439080122407 0.00000065223156298089 0.00000104433206615795 0.00000032367768199038 0.00000009581270177250 0.00000010103741487910 0.00000018823428149517 0.00000011912108277556 0.00000017462636492382 0.00000026274190645381 0.00000122521066714398 0.00000207016591957654 0.00000273523596661107 0.000006…
	0.00000016550491466205 0.00000012715638320060 0.00000017173329069919 0.00000025764151700969 0.00000047710966555314 0.00000049516313538334 0.00000100219097021181 0.00000034664643067117 0.00000013047558411472 0.00000017114871297963 0.00000035247111895842 0.00000019541322160421 0.00000017912151406563 0.00000030095671377239 0.00000051773565701296 0.00000133781975364400 0.00000190568823654758 0.000002…
	0.00000008951810315239 0.00000007907804189244 0.00000002774795504479 0.00000001237219571237 0.00000036421334925762 0.00000078233068734335 0.00000076435600249170 0.00000037512671724471 0.00000023305874208290 0.00000006920137707311 0.00000026865924951380 0.00000042936861177623 0.00000030177730536707 0.00000012653660519391 0.00000008010099605826 0.00000073317806936757 0.00000292583195005136 0.000003…
	0.00000002912471686045 0.00000002258568443381 0.00000000821729884137 0.00000000444107772779 0.00000001411466055146 0.00000004703213107859 0.00000019350891022896 0.00000050234791615367 0.00000020486248786256 0.00000013739554560743 0.00000005205922803952 0.00000009109814413932 0.00000012916687808229 0.00000035108479323753 0.00000066524904696053 0.00000128008366573340 0.00000241144266510673 0.000004…
	0.00000000275545652961 0.00000000208924166856 0.00000000105284214680 0.00000000018212534258 0.00000000628590601792 0.00000002352158823271 0.00000006779249872579 0.00000013971191492601 0.00000014790359159633 0.00000012024774775909 0.00000001901583068786 0.00000000027097588062 0.00000000023066452914 0.00000007892955977695 0.00000153039843553415 0.00000318065508508880 0.00000462907246401301 0.000006…
	0.00000000109477360510 0.00000000085778595338 0.00000000084806500711 0.00000000082606088636 0.00000000395993682289 0.00000000277925837899 0.00000001528223769753 0.00000001372675040301 0.00000000256576671021 0.00000000004312777219 0.00000000002070677137 0.00000000001912794055 0.00000000000977253348 0.00000000005963217420 0.00000022100225294253 0.00000325562905345578 0.00000620844275545096 0.000005…
	0.00000000095145680223 0.00000000073039579940 0.00000000217243334433 0.00000000219815987634 0.00000000178498704706 0.00000000134527100570 0.00000000010925371025 0.00000000001380105578 0.00000000000517756497 0.00000000000115519768 0.00000000000077105293 0.00000000000229850362 0.00000000000334365001 0.00000000000980358676 0.00000000007469526386 0.00000017464398638367 0.00000244629904955218 0.000004…
	0.00000000075239170449 0.00000000053837334590 0.00000000032973779263 0.00000000027626786969 0.00000000018080610620 0.00000000001643047504 0.00000000000000000000 0.00000000000105069718 0.00000000000000000000 0.00000000000000000000 0.00000000000000000000 0.00000000000071172284 0.00000000000257975173 0.00000000000278335926 0.00000000000423647966 0.00000000398340871399 0.00000058870608654615 0.000001…
	0.00000000004656167465 0.00000000001989850992 0.00000000000018769814 0.00000000000000000000 0.00000000000000000000 0.00000000000000000000 0.00000000000007614668 0.00000000000000046716 0.00000000000001872106 0.00000000000002191123 0.00000000000002453355 0.00000000000004218629 0.00000000000215581871 0.00000000000448602917 0.00000000000273669043 0.00000000000347413678 0.00000001514424319282 0.000000…
	0.00000000000000061321 0.00000000000000000000 0.00000000000000000000 0.00000000000000000000 0.00000000000000000000 0.00000000000002882316 0.00000000000042565219 0.00000000000023865930 0.00000000000198934554 0.00000000000071900174 0.00000000000088156045 0.00000000000052450720 0.00000000000034173470 0.00000000000082664496 0.00000000000140162762 0.00000000000282686938 0.00000000211183937004 0.000000…
	0.00000000000000000000 0.00000000000000000000 0.00000000000000000000 0.00000000000000000000 0.00000000000006762824 0.00000000000085471788 0.00000000000319857964 0.00000000002759760476 0.00000000003569292431 0.00000000003535201992 0.00000000005533393535 0.00000000000025866950 0.00000000000000052524 0.00000000000000636145 0.00000000000000771606 0.00000000000004398817 0.00000000000331780502 0.000000…
	0.00000000000000000000 0.00000000000000000000 0.00000000000000000000 0.00000000000000000520 0.00000000000000001808 0.00000000000000364681 0.00000000000003760853 0.00000000000925793817 0.00000000008395012463 0.00000000007979237410 0.00000000003964048881 0.00000000000024124965 0.00000000000000017643 0.00000000000000030718 0.00000000000000001362 0.00000000000000001559 0.00000000000001776563 0.000000…
	0.00000000000000000000 0.00000000000000000000 0.00000000000000000000 0.00000000000000000068 0.00000000000000000632 0.00000000000000001356 0.00000000000000488599 0.00000000000907933798 0.00000000000021874513 0.00000000000024330765 0.00000000000018903900 0.00000000000106429503 0.00000000000000692911 0.00000000000000039181 0.00000000000000031461 0.00000000000000032453 0.00000000000000030519 0.000000…
	0.00000000000000000000 0.00000000000000000000 0.00000000000000000000 0.00000000000000000000 0.00000000000000000000 0.00000000000000000000 0.00000000004944977761 0.00000000031497132680 0.00000000000009054976 0.00000000000058601350 0.00000000000021421321 0.00000000000011334928 0.00000000006983302825 0.00000000013855250280 0.00000000000000039544 0.00000000000000034539 0.00000000000000026218 0.000000…
	0.00000000000000000000 0.00000000000000000000 0.00000000000000000000 0.00000000000000000000 0.00000000000000000000 0.00000000000025998694 0.00000000001468053457 0.00000000003198908499 0.00000000026510485474 0.00000000000000036235 0.00000000000000027530 0.00000000000000014981 0.00000000000000014610 0.00000000000000022868 0.00000000000000027964 0.00000000000000027060 0.00000000000000014352 0.000000…
	0.00000000000000000000 0.00000000000000000000 0.00000000000000000000 0.00000000000000000000 0.00000000000000000000 0.00000000000000000000 0.00000000000000000000 0.00000000000000000000 0.00000000000000000000 0.00000000000000000000 0.00000000000000000000 0.00000000000000000000 0.00000000000000006219 0.00000000000000013106 0.00000000000000020949 0.00000000000000015694 0.00000000000000016203 0.000000…
	Figure.S10b-average-Cly_vs_chloride
	0.13490018248558044434 0.13428436219692230225 0.13513550162315368652 0.12605857849121093750 0.11835983395576477051 0.11293424665927886963 0.10278674960136413574 0.09912016987800598145 0.09429913014173507690 0.09265451133251190186 0.09087453037500381470 0.08944419771432876587 0.08899330347776412964 0.08835529536008834839 0.08590979874134063721 0.08515000343322753906 0.08549235761165618896 0.084095…
	0.10038889944553375244 0.11603417992591857910 0.10502370446920394897 0.09746892750263214111 0.09254501014947891235 0.09151505678892135620 0.09079425781965255737 0.09052692353725433350 0.09052623808383941650 0.09113924950361251831 0.09235600382089614868 0.09244277328252792358 0.09155107289552688599 0.09098476171493530273 0.09055612236261367798 0.09045977145433425903 0.09017729759216308594 0.088710…
	0.08400619775056838989 0.10193835198879241943 0.09562149643898010254 0.09323631227016448975 0.09116977453231811523 0.09285536408424377441 0.09573683142662048340 0.09851539134979248047 0.10006567835807800293 0.10123918205499649048 0.10211259126663208008 0.10115122050046920776 0.09950949251651763916 0.09892687201499938965 0.09972612559795379639 0.10066139698028564453 0.10156162083148956299 0.101430…
	0.07639858126640319824 0.08856207132339477539 0.08538749814033508301 0.08950529247522354126 0.09192630648612976074 0.09494997560977935791 0.09716097265481948853 0.10078524053096771240 0.10273527354001998901 0.10403046011924743652 0.10441206395626068115 0.10163244605064392090 0.09993252903223037720 0.10007563978433609009 0.10124845802783966064 0.10084332525730133057 0.10084881633520126343 0.101293…
	0.07238645851612091064 0.07867332547903060913 0.08184619992971420288 0.09389054775238037109 0.09969312697649002075 0.10333162546157836914 0.10575766861438751221 0.10727515071630477905 0.10871610790491104126 0.11306554824113845825 0.11852894723415374756 0.11978542059659957886 0.11329632997512817383 0.10722494870424270630 0.10740294307470321655 0.10505478084087371826 0.10342300683259963989 0.105316…
	0.06951435655355453491 0.07501084357500076294 0.08339409530162811279 0.09987571835517883301 0.10544589161872863770 0.11138666421175003052 0.11620721966028213501 0.11907684057950973511 0.13047404587268829346 0.22005181014537811279 0.22978271543979644775 0.21038441359996795654 0.17327070236206054688 0.11823669821023941040 0.10892904549837112427 0.10307341814041137695 0.09808101505041122437 0.098789…
	0.07307524234056472778 0.07590077817440032959 0.08732403814792633057 0.10170470923185348511 0.10872579365968704224 0.11430031061172485352 0.12302106618881225586 0.13874734938144683838 0.23801299929618835449 0.27717325091361999512 0.28892609477043151855 0.26897135376930236816 0.23640307784080505371 0.19434186816215515137 0.14471456408500671387 0.11229395866394042969 0.10752934217453002930 0.105527…
	0.07739751785993576050 0.07910769432783126831 0.08916676044464111328 0.10069858282804489136 0.10928605496883392334 0.11730049550533294678 0.13368347287178039551 0.23856103420257568359 0.27804234623908996582 0.34129849076271057129 0.35740524530410766602 0.30669710040092468262 0.23018033802509307861 0.17774325609207153320 0.13077364861965179443 0.12157382816076278687 0.11095029115676879883 0.108037…
	0.08081662654876708984 0.08155754953622817993 0.08984309434890747070 0.09860515594482421875 0.10764120519161224365 0.11969099193811416626 0.14091673493385314941 0.24947375059127807617 0.30567952990531921387 0.33408346772193908691 0.32926699519157409668 0.27346608042716979980 0.20519469678401947021 0.18179872632026672363 0.14414964616298675537 0.13522189855575561523 0.11826528608798980713 0.115804…
	0.07922653108835220337 0.07990979403257369995 0.08957458287477493286 0.09826900064945220947 0.10967149585485458374 0.12132330983877182007 0.13605178892612457275 0.15326765179634094238 0.26492622494697570801 0.28061413764953613281 0.25882312655448913574 0.23442089557647705078 0.19559073448181152344 0.17845328152179718018 0.16252070665359497070 0.14299350976943969727 0.11401363462209701538 0.123702…
	0.07746817916631698608 0.07860601693391799927 0.08926631510257720947 0.10001605004072189331 0.11108305305242538452 0.11631311476230621338 0.12418790906667709351 0.13337691128253936768 0.17180134356021881104 0.25768992304801940918 0.23853544890880584717 0.21367859840393066406 0.20196610689163208008 0.19482748210430145264 0.18677428364753723145 0.17401954531669616699 0.17131941020488739014 0.163979…
	0.07773459702730178833 0.07799185812473297119 0.09019213914871215820 0.10087838023900985718 0.10721208900213241577 0.11065253615379333496 0.11539079248905181885 0.11893493682146072388 0.13098016381263732910 0.16431161761283874512 0.21811693906784057617 0.20392955839633941650 0.20390905439853668213 0.19832977652549743652 0.17849063873291015625 0.17195521295070648193 0.17397752404212951660 0.147845…
	0.08004078269004821777 0.08025284856557846069 0.09386840462684631348 0.10196531563997268677 0.10642389953136444092 0.10879803448915481567 0.11205258965492248535 0.11665421724319458008 0.12042171508073806763 0.12315661460161209106 0.12199011445045471191 0.11988575011491775513 0.10856506228446960449 0.10254567861557006836 0.09654001891613006592 0.11344285309314727783 0.15056534111499786377 0.135720…
	0.08835422992706298828 0.08841673284769058228 0.09886915981769561768 0.10396553575992584229 0.10648042708635330200 0.10715315490961074829 0.10766036063432693481 0.11036308854818344116 0.11212854087352752686 0.11364206671714782715 0.11373800039291381836 0.11385845392942428589 0.11797536909580230713 0.14601844549179077148 0.18123775720596313477 0.16697226464748382568 0.13320600986480712891 0.133772…
	0.10644767433404922485 0.09988267719745635986 0.10732073336839675903 0.11052626371383666992 0.11076562106609344482 0.11221170425415039063 0.11302257329225540161 0.11495435982942581177 0.11566018313169479370 0.11431275308132171631 0.11451970785856246948 0.12353608757257461548 0.15102651715278625488 0.20551314949989318848 0.18406869471073150635 0.17338198423385620117 0.13849072158336639404 0.135503…
	0.13369634747505187988 0.12148468941450119019 0.11944670975208282471 0.11668641865253448486 0.11018235236406326294 0.11368899792432785034 0.11485147476196289063 0.11865756660699844360 0.11855817586183547974 0.11742471903562545776 0.11742040514945983887 0.13149030506610870361 0.16297408938407897949 0.19862319529056549072 0.16059368848800659180 0.12595428526401519775 0.13797020912170410156 0.140593…
	0.17172108590602874756 0.16321963071823120117 0.15126323699951171875 0.13743256032466888428 0.12104523181915283203 0.12185899913311004639 0.12136879563331604004 0.12272486835718154907 0.12276786565780639648 0.12474291026592254639 0.12967260181903839111 0.14280128479003906250 0.17011803388595581055 0.20878842473030090332 0.16504891216754913330 0.11449255049228668213 0.14324960112571716309 0.154001…
	0.26371353864669799805 0.26005494594573974609 0.22257287800312042236 0.19897919893264770508 0.16415405273437500000 0.15434092283248901367 0.14343926310539245605 0.13884840905666351318 0.13905486464500427246 0.14321407675743103027 0.14990346133708953857 0.16425438225269317627 0.19373524188995361328 0.25035327672958374023 0.22014512121677398682 0.19927242398262023926 0.19113662838935852051 0.160857…
	0.18519409000873565674 0.18968927860260009766 0.29275792837142944336 0.26841396093368530273 0.22795844078063964844 0.20210616290569305420 0.18626564741134643555 0.16937379539012908936 0.16832201182842254639 0.17063975334167480469 0.17513275146484375000 0.18081131577491760254 0.19040386378765106201 0.23369593918323516846 0.29295760393142700195 0.26785147190093994141 0.24765458703041076660 0.235066…
	0.30903846025466918945 0.31116348505020141602 0.39035877585411071777 0.37457218766212463379 0.32597431540489196777 0.26585656404495239258 0.24972052872180938721 0.22375957667827606201 0.21025677025318145752 0.20541620254516601563 0.23325084149837493896 0.30710014700889587402 0.31093737483024597168 0.33299678564071655273 0.34047505259513854980 0.33009019494056701660 0.32750090956687927246 0.342672…
	0.46111029386520385742 0.47309699654579162598 0.46028435230255126953 0.41865327954292297363 0.40158155560493469238 0.37433391809463500977 0.33293402194976806641 0.31221789121627807617 0.28106221556663513184 0.27840834856033325195 0.31828305125236511230 0.37216886878013610840 0.37652397155761718750 0.37772980332374572754 0.38673150539398193359 0.39342218637466430664 0.41564306616783142090 0.475997…
	0.52757382392883300781 0.55529594421386718750 0.52838438749313354492 0.48588198423385620117 0.50525033473968505859 0.43640172481536865234 0.38497722148895263672 0.36216562986373901367 0.35334572196006774902 0.35516303777694702148 0.39671692252159118652 0.43337783217430114746 0.41265404224395751953 0.41145837306976318359 0.43435734510421752930 0.44975283741950988770 0.48795497417449951172 0.566018…
	0.54298019409179687500 0.52880710363388061523 0.53330761194229125977 0.52548032999038696289 0.53273338079452514648 0.47601836919784545898 0.43584480881690979004 0.42385575175285339355 0.41844838857650756836 0.43551358580589294434 0.47303363680839538574 0.49256342649459838867 0.46730625629425048828 0.43953111767768859863 0.48273336887359619141 0.54454451799392700195 0.60164254903793334961 0.617358…
	0.55525964498519897461 0.58955526351928710938 0.58295941352844238281 0.61545622348785400391 0.54281049966812133789 0.51301318407058715820 0.49647533893585205078 0.48093464970588684082 0.49659794569015502930 0.50733149051666259766 0.56770664453506469727 0.55300265550613403320 0.53185182809829711914 0.52896493673324584961 0.56088304519653320313 0.68179309368133544922 0.74102586507797241211 0.698263…
	0.50924277305603027344 0.58776926994323730469 0.65413796901702880859 0.67321711778640747070 0.63818216323852539063 0.62448865175247192383 0.61682784557342529297 0.59634637832641601563 0.63187867403030395508 0.62468385696411132813 0.67571240663528442383 0.66263449192047119141 0.64733761548995971680 0.66747248172760009766 0.70244884490966796875 0.76094973087310791016 0.77383005619049072266 0.863499…
	0.56373542547225952148 0.64641314744949340820 0.64736109972000122070 0.71088659763336181641 0.71201801300048828125 0.73831266164779663086 0.80632603168487548828 0.77617269754409790039 0.73622083663940429688 0.71342945098876953125 0.72462892532348632813 0.70946532487869262695 0.71385294198989868164 0.79177188873291015625 0.89830094575881958008 0.94998490810394287109 0.92033022642135620117 1.030152…
	0.80037289857864379883 0.81674933433532714844 0.68772172927856445313 0.75375908613204956055 0.75994849205017089844 0.80068135261535644531 0.87753927707672119141 0.81501513719558715820 0.77806782722473144531 0.72054958343505859375 0.83050560951232910156 0.81268483400344848633 0.80030471086502075195 0.82549256086349487305 0.92346531152725219727 1.06969547271728515625 1.21883070468902587891 1.279726…
	0.96888881921768188477 0.87866741418838500977 0.73166728019714355469 0.81312084197998046875 0.82120370864868164063 0.84941613674163818359 0.85296154022216796875 0.80399984121322631836 0.82533282041549682617 0.80351662635803222656 0.93624806404113769531 0.95091706514358520508 0.99519652128219604492 0.95919197797775268555 0.88025736808776855469 0.85491603612899780273 1.08962380886077880859 1.349318…
	1.09598207473754882813 0.90892928838729858398 0.79617840051651000977 0.83796954154968261719 0.89099985361099243164 0.83919817209243774414 0.83610564470291137695 0.80255496501922607422 0.86136019229888916016 0.87448489665985107422 0.97330302000045776367 1.09848845005035400391 1.22408890724182128906 1.18607091903686523438 0.95031034946441650391 0.78853923082351684570 0.86465352773666381836 1.146678…
	0.82554864883422851563 0.85575145483016967773 0.80119705200195312500 0.84116441011428833008 0.98801839351654052734 0.86039370298385620117 0.85570293664932250977 0.86522448062896728516 0.88570183515548706055 0.90681767463684082031 0.99650746583938598633 1.10507512092590332031 1.21487426757812500000 1.33026981353759765625 1.16034507751464843750 0.96756690740585327148 0.82343697547912597656 1.030330…
	0.65037626028060913086 0.71341603994369506836 0.72491359710693359375 0.87451034784317016602 0.87471318244934082031 0.84497094154357910156 0.85774040222167968750 0.85241764783859252930 0.89163029193878173828 0.92777848243713378906 1.00208079814910888672 1.06279945373535156250 1.13436257839202880859 1.54229462146759033203 1.50920271873474121094 1.27712154388427734375 1.04714405536651611328 1.258083…
	0.56284528970718383789 0.61664474010467529297 0.79490417242050170898 0.81334424018859863281 0.77680969238281250000 0.80374675989151000977 0.84500461816787719727 0.84335368871688842773 0.90002775192260742188 0.90877515077590942383 1.00140917301177978516 1.07374656200408935547 1.12505173683166503906 1.60540390014648437500 1.65538251399993896484 1.34423017501831054688 1.27809548377990722656 1.598159…
	0.56618446111679077148 0.60950976610183715820 0.70538365840911865234 0.75799065828323364258 0.76473122835159301758 0.75954413414001464844 0.79619252681732177734 0.78531295061111450195 0.82037818431854248047 0.85678601264953613281 0.94301617145538330078 0.92655897140502929688 0.97883367538452148438 1.21903514862060546875 1.32565450668334960938 1.37662506103515625000 1.37548542022705078125 1.799764…
	0.51592165231704711914 0.56510424613952636719 0.71728211641311645508 0.85568332672119140625 0.78483146429061889648 0.75484186410903930664 0.79712492227554321289 0.77724224328994750977 0.81201982498168945313 0.91565340757369995117 0.98714870214462280273 0.93923896551132202148 1.00337278842926025391 1.13458549976348876953 1.20776343345642089844 1.27877628803253173828 1.55618655681610107422 2.068921…
	0.49584183096885681152 0.55476796627044677734 0.60087448358535766602 0.79902297258377075195 0.75570672750473022461 0.79555004835128784180 0.86712652444839477539 0.89437806606292724609 0.85185170173645019531 0.98709297180175781250 1.09897387027740478516 0.95051926374435424805 0.94198298454284667969 0.95446377992630004883 1.07828533649444580078 1.18524491786956787109 1.46709370613098144531 2.272052…
	0.53234565258026123047 0.62068122625350952148 0.64626115560531616211 0.69668203592300415039 0.76320034265518188477 0.81943982839584350586 0.88474071025848388672 0.87203127145767211914 0.86804711818695068359 0.97567313909530639648 1.12459230422973632813 0.97018408775329589844 0.92351502180099487305 0.89368200302124023438 0.98067313432693481445 1.06991839408874511719 1.10546636581420898438 1.506702…
	0.58188217878341674805 0.68226355314254760742 0.77510184049606323242 0.88589745759963989258 1.07892942428588867188 1.01771795749664306641 0.95379471778869628906 0.96853637695312500000 0.94031757116317749023 0.96817737817764282227 1.03440070152282714844 1.02919578552246093750 1.01093637943267822266 0.97083961963653564453 1.02588307857513427734 1.07827484607696533203 1.08247518539428710938 1.074981…
	0.69532024860382080078 0.78081154823303222656 0.77008551359176635742 0.95665067434310913086 1.17989277839660644531 1.14535343647003173828 1.00684618949890136719 0.98039054870605468750 0.96482443809509277344 0.92307806015014648438 0.94082444906234741211 0.99781131744384765625 1.07569634914398193359 1.09749126434326171875 1.05956518650054931641 1.14983594417572021484 1.21464049816131591797 1.046708…
	0.89539641141891479492 0.87704682350158691406 0.90528929233551025391 1.05525362491607666016 1.22141897678375244141 1.19607627391815185547 1.19869828224182128906 1.15382575988769531250 1.00491130352020263672 0.93993747234344482422 1.04141008853912353516 1.18653833866119384766 1.19766294956207275391 1.11320126056671142578 1.06805312633514404297 1.14893245697021484375 1.21175789833068847656 1.154756…
	1.05073320865631103516 1.05703914165496826172 1.06953704357147216797 1.25971961021423339844 1.33795428276062011719 1.27695381641387939453 1.34177744388580322266 1.32222533226013183594 1.12450754642486572266 1.05803489685058593750 1.10421991348266601563 1.16665339469909667969 1.18733239173889160156 1.18445730209350585938 1.12101650238037109375 1.10433876514434814453 1.18141400814056396484 1.215640…
	1.17590343952178955078 1.22241282463073730469 1.15669417381286621094 1.47066009044647216797 1.56460905075073242188 1.43304097652435302734 1.46440100669860839844 1.41729235649108886719 1.36824059486389160156 1.30766379833221435547 1.29066658020019531250 1.36512279510498046875 1.33142077922821044922 1.28953313827514648438 1.19567430019378662109 1.13602185249328613281 1.17315447330474853516 1.243605…
	1.40274918079376220703 1.39771592617034912109 1.50690591335296630859 1.61065959930419921875 1.94052648544311523438 1.97750556468963623047 1.66223168373107910156 1.54662096500396728516 1.48983156681060791016 1.52512729167938232422 1.46693718433380126953 1.45267307758331298828 1.40886366367340087891 1.37156200408935546875 1.25114464759826660156 1.26563131809234619141 1.30017638206481933594 1.334531…
	1.57165801525115966797 1.75489604473114013672 1.98517131805419921875 1.90747320652008056641 2.04743385314941406250 2.19880533218383789063 1.69098222255706787109 1.37474250793457031250 1.42197239398956298828 1.40490269660949707031 1.52073442935943603516 1.50594246387481689453 1.45410227775573730469 1.42056775093078613281 1.30845820903778076172 1.41642284393310546875 1.57178652286529541016 1.531339…
	1.76236402988433837891 1.83525013923645019531 2.27511858940124511719 2.29347729682922363281 1.96185255050659179688 1.69450950622558593750 1.52775490283966064453 1.40850758552551269531 1.42496812343597412109 1.49276995658874511719 1.55181729793548583984 1.47435271739959716797 1.44530773162841796875 1.55863857269287109375 1.48914170265197753906 1.50442159175872802734 1.64968800544738769531 1.720003…
	2.63120341300964355469 2.38403105735778808594 2.45174264907836914063 2.53515934944152832031 1.95598030090332031250 1.59994137287139892578 1.58948862552642822266 1.46770691871643066406 1.44511389732360839844 1.46128702163696289063 1.52084922790527343750 1.45461571216583251953 1.48170745372772216797 1.67956149578094482422 1.85685682296752929688 1.72526943683624267578 1.68003571033477783203 1.736661…
	2.58197116851806640625 2.16048479080200195313 2.38223052024841308594 2.31669235229492187500 2.00296044349670410156 1.73342049121856689453 1.62995731830596923828 1.41385018825531005859 1.37435770034790039063 1.46121799945831298828 1.65395879745483398438 1.77490651607513427734 1.56432807445526123047 1.64648389816284179688 1.77561902999877929688 1.78133308887481689453 1.68839061260223388672 1.727799…
	2.37198114395141601563 2.55367946624755859375 2.87940788269042968750 2.88063454627990722656 2.08487248420715332031 1.65107107162475585938 1.39701449871063232422 1.34976494312286376953 1.38629639148712158203 1.44724833965301513672 1.60410392284393310547 1.77035152912139892578 1.70510935783386230469 1.57159972190856933594 1.55936968326568603516 1.65592181682586669922 1.64923238754272460938 1.716157…
	2.69991493225097656250 3.09637141227722167969 4.84180116653442382813 4.32974481582641601563 2.67489027976989746094 1.82591927051544189453 1.26997172832489013672 1.27379918098449707031 1.34774196147918701172 1.39158523082733154297 1.47501230239868164063 1.53735423088073730469 1.56658589839935302734 1.47200942039489746094 1.52152407169342041016 1.66084408760070800781 1.64452707767486572266 1.720580…
	3.02572178840637207031 3.86798882484436035156 4.91118431091308593750 4.24963140487670898438 2.54856729507446289063 1.70923805236816406250 1.29289317131042480469 1.29407691955566406250 1.31238663196563720703 1.33140671253204345703 1.41452443599700927734 1.47420930862426757813 1.50113832950592041016 1.61090767383575439453 1.62516784667968750000 1.85024154186248779297 1.87647235393524169922 1.768890…
	4.63171625137329101563 5.52568435668945312500 6.81984710693359375000 4.64670896530151367188 2.35689711570739746094 1.46130490303039550781 1.31905257701873779297 1.36987257003784179688 1.37854409217834472656 1.42698562145233154297 1.35393309593200683594 1.38166832923889160156 1.41261637210845947266 1.48889875411987304688 1.47332656383514404297 1.78170120716094970703 1.97814393043518066406 1.842771…
	3.99402499198913574219 4.13489103317260742188 6.85089254379272460938 6.58985424041748046875 2.99673891067504882813 1.75044238567352294922 1.65009593963623046875 1.58481180667877197266 1.26140844821929931641 1.32505285739898681641 1.32198953628540039063 1.33402764797210693359 1.32901144027709960938 1.31860411167144775391 1.31306242942810058594 1.46465861797332763672 1.67594122886657714844 1.776996…
	5.28901910781860351563 4.79640674591064453125 6.45394945144653320313 8.69613456726074218750 4.82283592224121093750 2.87366390228271484375 2.31886434555053710938 2.00807619094848632813 1.27376723289489746094 1.13827216625213623047 1.18674623966217041016 1.26462185382843017578 1.44783413410186767578 1.42000401020050048828 1.20883643627166748047 1.25434100627899169922 1.45219516754150390625 1.672483…
	6.43896150588989257813 6.14206790924072265625 6.42584800720214843750 7.32715415954589843750 4.36143684387207031250 4.19646930694580078125 3.33634281158447265625 2.43421697616577148438 1.73757600784301757813 1.22116613388061523438 1.09882426261901855469 1.12430965900421142578 1.24571228027343750000 1.24863755702972412109 1.18971061706542968750 1.14534878730773925781 1.31844127178192138672 1.469771…
	6.88017463684082031250 6.07229232788085937500 5.41115379333496093750 4.95601320266723632813 2.99428462982177734375 3.02448225021362304688 3.31985402107238769531 3.08822607994079589844 2.38774347305297851563 1.84329032897949218750 1.29576396942138671875 1.08280885219573974609 1.12515485286712646484 1.06064736843109130859 1.11487650871276855469 1.15196263790130615234 1.22252261638641357422 1.336185…
	5.11378717422485351563 4.64518594741821289063 4.26050853729248046875 3.88232350349426269531 2.81488776206970214844 3.61198449134826660156 3.63243079185485839844 4.04828548431396484375 3.54793453216552734375 2.95778560638427734375 2.72157263755798339844 1.91711187362670898438 1.34921085834503173828 1.16076827049255371094 1.19358706474304199219 1.16728782653808593750 1.23812675476074218750 1.499195…
	4.02087879180908203125 3.97730302810668945313 4.06930017471313476563 3.70316886901855468750 2.72183108329772949219 3.81527566909790039063 4.44605684280395507813 3.92807483673095703125 3.96022701263427734375 3.89974474906921386719 3.63201165199279785156 3.92754673957824707031 2.66089367866516113281 1.60691761970520019531 1.38070785999298095703 1.47917628288269042969 1.37285757064819335938 1.440904…
	3.43725013732910156250 3.37253069877624511719 4.01790285110473632813 3.62881493568420410156 2.61438250541687011719 3.42512512207031250000 4.35901546478271484375 3.78937792778015136719 3.58493471145629882813 3.81156587600708007813 3.85275387763977050781 4.13612699508666992188 3.96821093559265136719 2.99947214126586914063 2.06611752510070800781 1.70789289474487304688 1.38589572906494140625 1.200820…
	3.48708224296569824219 3.36391854286193847656 4.25058031082153320313 3.98590064048767089844 2.60463547706604003906 3.27386283874511718750 3.35623764991760253906 3.74059867858886718750 3.32935404777526855469 3.26176929473876953125 3.59549903869628906250 4.17174577713012695313 4.61306715011596679688 4.00582456588745117188 3.58142066001892089844 2.85838389396667480469 2.04179072380065917969 1.293806…
	3.95883631706237792969 3.76049900054931640625 4.70890808105468750000 4.42323446273803710938 2.82410955429077148438 3.13691496849060058594 2.97864222526550292969 2.76290869712829589844 2.85406756401062011719 2.95887994766235351563 3.23279833793640136719 3.69215941429138183594 4.05281352996826171875 4.45689296722412109375 4.70195770263671875000 4.37532472610473632813 2.95852375030517578125 2.204849…
	3.99551439285278320313 4.37609767913818359375 4.58419609069824218750 4.31948089599609375000 3.06815528869628906250 2.86491608619689941406 2.61699891090393066406 2.61634778976440429688 2.53630709648132324219 2.87358927726745605469 3.37264466285705566406 3.92256736755371093750 4.06157636642456054688 4.65250396728515625000 5.63802194595336914063 5.55019140243530273438 3.33666992187500000000 2.799925…
	3.73640727996826171875 4.80843639373779296875 4.63421678543090820313 4.81892681121826171875 3.54593467712402343750 3.11067557334899902344 2.98156523704528808594 3.12219619750976562500 2.68981909751892089844 2.90913152694702148438 3.43618583679199218750 4.16779994964599609375 3.99914765357971191406 4.12409830093383789063 4.86520957946777343750 4.20212364196777343750 2.69959545135498046875 2.414499…
	3.85140943527221679688 4.88879680633544921875 5.40362358093261718750 5.49171781539916992188 3.92362022399902343750 3.63213491439819335938 3.48897767066955566406 3.31226587295532226563 3.11483049392700195313 3.01233386993408203125 3.41047310829162597656 3.85407590866088867188 3.73447918891906738281 3.67083358764648437500 3.81931805610656738281 3.39157509803771972656 2.79350447654724121094 2.368032…
	1.62194728851318359375 2.04416418075561523438 3.88939070701599121094 5.31476831436157226563 4.47393274307250976563 4.28431987762451171875 4.27132892608642578125 4.06575775146484375000 3.76832151412963867188 3.79465675354003906250 4.41200590133666992188 3.75673127174377441406 3.29933381080627441406 3.53418493270874023438 3.58528661727905273438 3.49005246162414550781 3.29406690597534179688 2.659036…
	0.96107399463653564453 1.13668811321258544922 2.16791224479675292969 4.08281087875366210938 4.49722337722778320313 5.32918310165405273438 5.43290376663208007813 4.89459466934204101563 4.69617843627929687500 4.86023092269897460938 4.69967985153198242188 3.91202878952026367188 3.25672721862792968750 3.49959492683410644531 3.53810071945190429688 3.35696291923522949219 3.80653595924377441406 3.832177…
	0.86298477649688720703 0.83992540836334228516 1.48972702026367187500 3.26122093200683593750 4.24499320983886718750 5.24518585205078125000 5.80602884292602539063 5.45655250549316406250 5.58039617538452148438 5.47911167144775390625 4.38332748413085937500 3.77099251747131347656 3.50643038749694824219 3.21309709548950195313 2.87761688232421875000 3.07491374015808105469 3.47201418876647949219 3.561133…
	0.87483525276184082031 0.78271663188934326172 1.74189245700836181641 2.89568638801574707031 3.90774750709533691406 5.16365432739257812500 6.39202547073364257813 5.61422348022460937500 4.56470632553100585938 4.27418804168701171875 3.70978331565856933594 3.43249773979187011719 3.07872676849365234375 2.68543553352355957031 2.53461885452270507813 2.72573566436767578125 2.45760583877563476563 2.006368…
	0.71279585361480712891 0.70762062072753906250 1.43121492862701416016 2.66623139381408691406 4.07765674591064453125 5.34561538696289062500 6.68847084045410156250 5.57332324981689453125 3.92226481437683105469 3.12956285476684570313 3.13539838790893554688 3.09863162040710449219 2.82507371902465820313 2.63108420372009277344 2.40348100662231445313 2.15304660797119140625 1.85092747211456298828 1.605359…
	0.86775141954421997070 1.12613725662231445313 1.88107442855834960938 3.54728651046752929688 4.97149419784545898438 5.53626155853271484375 6.51366043090820312500 6.52243137359619140625 5.48420906066894531250 4.23217725753784179688 4.01335668563842773438 3.72904562950134277344 3.49392628669738769531 3.25686073303222656250 2.68494415283203125000 2.12146544456481933594 1.64756321907043457031 1.528917…
	1.99455702304840087891 1.66281712055206298828 3.43447732925415039063 5.18560504913330078125 5.00225448608398437500 5.44154787063598632813 5.94323921203613281250 5.70638227462768554688 4.80978679656982421875 4.25332164764404296875 3.74335360527038574219 3.78400158882141113281 3.65971374511718750000 3.48097300529479980469 2.87454676628112792969 2.10664010047912597656 1.72577214241027832031 1.654363…
	0.00000000000000000000 4.95916366577148437500 5.41030406951904296875 6.91709709167480468750 5.80065584182739257813 6.09564399719238281250 5.80960512161254882813 5.22368478775024414063 5.10771942138671875000 4.22359132766723632813 3.16605019569396972656 3.14622163772583007813 3.18490028381347656250 2.92510724067687988281 2.63968753814697265625 2.29785680770874023438 2.11454916000366210938 1.792645…
	6.30291175842285156250 7.10083866119384765625 6.63955736160278320313 8.35731220245361328125 7.08353900909423828125 7.36556816101074218750 6.40754175186157226563 5.13739347457885742188 5.67991447448730468750 4.57540178298950195313 3.51434564590454101563 3.28609752655029296875 3.09778141975402832031 2.92916488647460937500 2.98375058174133300781 3.47614407539367675781 3.63199019432067871094 3.035940…
	6.98140430450439453125 7.46481609344482421875 7.80779981613159179688 8.82866191864013671875 7.66870689392089843750 7.65661430358886718750 5.94513702392578125000 4.63340377807617187500 5.53465509414672851563 5.40443086624145507813 4.71093463897705078125 3.98731708526611328125 3.79196095466613769531 4.46438217163085937500 5.13828229904174804688 6.18995571136474609375 6.10571146011352539063 5.339261…
	7.29281234741210937500 6.89348125457763671875 8.69274997711181640625 8.85995674133300781250 7.80084943771362304688 7.77045869827270507813 6.22437095642089843750 5.22033882141113281250 4.82917976379394531250 4.73023319244384765625 4.39800167083740234375 4.65078449249267578125 5.25905704498291015625 5.75267839431762695313 7.70096492767333984375 7.43457555770874023438 5.96001100540161132813 5.356090…
	9.53725814819335937500 7.87016248703002929688 8.79968261718750000000 8.80349063873291015625 7.05894851684570312500 9.22422027587890625000 6.56506395339965820313 5.68060302734375000000 5.06354570388793945313 4.59381341934204101563 4.49805974960327148438 4.78257322311401367188 5.41431617736816406250 6.69269275665283203125 5.64759731292724609375 4.43434286117553710938 3.91353130340576171875 3.728323…
	6.75773191452026367188 6.76208305358886718750 8.08544731140136718750 7.14223766326904296875 6.12098550796508789063 8.19005966186523437500 6.78998136520385742188 5.80277061462402343750 5.45683813095092773438 4.82606506347656250000 4.77090549468994140625 4.47003078460693359375 4.41710567474365234375 4.18752384185791015625 3.59270048141479492188 3.05163645744323730469 2.79607439041137695313 2.756563…
	0.00000000000000000000 6.02552127838134765625 9.46950340270996093750 9.45799732208251953125 8.48734569549560546875 9.15467739105224609375 6.52763557434082031250 5.57088851928710937500 5.32266235351562500000 4.89528465270996093750 5.04097414016723632813 4.83281660079956054688 4.15351247787475585938 3.47744321823120117188 3.30410122871398925781 2.67114853858947753906 2.72156071662902832031 2.826752…
	0.00000000000000000000 0.00000000000000000000 10.00000000000000000000 7.78534698486328125000 8.26482391357421875000 7.17084932327270507813 5.90474224090576171875 5.04417037963867187500 4.90041494369506835938 4.80043363571166992188 4.92674922943115234375 5.06119823455810546875 3.98028111457824707031 3.45899415016174316406 3.02998661994934082031 2.55965042114257812500 2.92077875137329101563 3.13302…
	0.00000000000000000000 0.00000000000000000000 10.00000000000000000000 13.19282531738281250000 8.91233348846435546875 6.73694705963134765625 5.83448839187622070313 4.91792631149291992188 4.41981363296508789063 4.48141431808471679688 4.61488580703735351563 4.78859806060791015625 3.68194055557250976563 2.94932293891906738281 2.60242986679077148438 2.31549096107482910156 2.90009284019470214844 3.3284…
	0.00000000000000000000 0.00000000000000000000 0.00000000000000000000 13.46146011352539062500 9.51897430419921875000 7.00484323501586914063 5.95222711563110351563 4.61162185668945312500 3.84201526641845703125 4.13094329833984375000 4.48301506042480468750 4.53820896148681640625 3.62773513793945312500 3.10072231292724609375 2.76397490501403808594 2.26864838600158691406 2.79249644279479980469 3.40427…
	0.00000000000000000000 0.00000000000000000000 0.00000000000000000000 10.00000000000000000000 10.18845081329345703125 7.17683172225952148438 5.81290817260742187500 4.32230234146118164063 3.59179067611694335938 3.57704710960388183594 4.15345907211303710938 4.26476907730102539063 3.92321562767028808594 3.70546412467956542969 3.13232493400573730469 2.93498206138610839844 2.86003112792968750000 3.3844…
	0.00000000000000000000 0.00000000000000000000 0.00000000000000000000 0.00000000000000000000 10.00000000000000000000 7.71521186828613281250 5.45726060867309570313 4.21309709548950195313 3.64892601966857910156 3.60391688346862792969 3.75714373588562011719 3.83703279495239257813 4.11435317993164062500 3.93547391891479492188 3.42176532745361328125 3.21795153617858886719 3.21003770828247070313 3.45692…
	0.00000000000000000000 0.00000000000000000000 0.00000000000000000000 0.00000000000000000000 0.00000000000000000000 9.70428466796875000000 6.68557071685791015625 4.20145034790039062500 4.08686494827270507813 4.75846004486083984375 4.01771163940429687500 3.30466055870056152344 3.74478363990783691406 4.34705638885498046875 3.73373508453369140625 3.43663811683654785156 3.31071805953979492188 3.513987…
	0.00000000000000000000 0.00000000000000000000 0.00000000000000000000 0.00000000000000000000 0.00000000000000000000 0.00000000000000000000 8.49645614624023437500 4.85676145553588867188 5.03014564514160156250 6.67771291732788085938 5.82769107818603515625 3.84596109390258789063 3.42277431488037109375 4.01307725906372070313 3.36443543434143066406 3.30339527130126953125 3.48763275146484375000 3.976060…
	0.00000000000000000000 0.00000000000000000000 0.00000000000000000000 0.00000000000000000000 0.00000000000000000000 0.00000000000000000000 11.59103488922119140625 6.69588375091552734375 6.93169832229614257813 8.28529739379882812500 7.84877634048461914063 5.42092466354370117188 3.90334391593933105469 3.59341359138488769531 2.99164152145385742188 2.97125601768493652344 3.72035574913024902344 4.19009…
	0.00000000000000000000 0.00000000000000000000 0.00000000000000000000 0.00000000000000000000 0.00000000000000000000 0.00000000000000000000 0.00000000000000000000 10.31429386138916015625 10.09391212463378906250 11.01610088348388671875 11.74699592590332031250 8.18066215515136718750 5.99685192108154296875 4.14202070236206054688 3.05154919624328613281 2.58890557289123535156 3.46310734748840332031 5.23…
	0.00000000000000000000 0.00000000000000000000 0.00000000000000000000 0.00000000000000000000 0.00000000000000000000 0.00000000000000000000 0.00000000000000000000 0.00000000000000000000 0.00000000000000000000 0.00000000000000000000 0.00000000000000000000 10.00000000000000000000 9.77943229675292968750 6.09520816802978515625 3.80966925621032714844 2.99999570846557617188 3.72368168830871582031 5.50275…
	0.00000000000000000000 0.00000000000000000000 0.00000000000000000000 0.00000000000000000000 0.00000000000000000000 0.00000000000000000000 0.00000000000000000000 0.00000000000000000000 0.00000000000000000000 0.00000000000000000000 0.00000000000000000000 0.00000000000000000000 0.00000000000000000000 9.00064373016357421875 5.53533506393432617188 3.72920751571655273438 4.06881189346313476563 5.524298…
	0.00000000000000000000 0.00000000000000000000 0.00000000000000000000 0.00000000000000000000 0.00000000000000000000 0.00000000000000000000 0.00000000000000000000 0.00000000000000000000 0.00000000000000000000 0.00000000000000000000 0.00000000000000000000 0.00000000000000000000 0.00000000000000000000 0.00000000000000000000 6.81151771545410156250 4.24925804138183593750 4.49392461776733398438 5.199117…
	0.00000000000000000000 0.00000000000000000000 0.00000000000000000000 0.00000000000000000000 0.00000000000000000000 0.00000000000000000000 0.00000000000000000000 0.00000000000000000000 0.00000000000000000000 0.00000000000000000000 0.00000000000000000000 0.00000000000000000000 0.00000000000000000000 0.00000000000000000000 8.86857414245605468750 4.62531423568725585938 4.51700305938720703125 5.698151…
	0.00000000000000000000 0.00000000000000000000 0.00000000000000000000 0.00000000000000000000 0.00000000000000000000 0.00000000000000000000 0.00000000000000000000 0.00000000000000000000 0.00000000000000000000 0.00000000000000000000 0.00000000000000000000 0.00000000000000000000 0.00000000000000000000 0.00000000000000000000 0.00000000000000000000 5.95640945434570312500 5.58067512512207031250 6.476379…
	0.00000000000000000000 0.00000000000000000000 0.00000000000000000000 0.00000000000000000000 0.00000000000000000000 0.00000000000000000000 0.00000000000000000000 0.00000000000000000000 0.00000000000000000000 0.00000000000000000000 0.00000000000000000000 0.00000000000000000000 0.00000000000000000000 0.00000000000000000000 0.00000000000000000000 0.00000000000000000000 8.27378273010253906250 8.237684…
	0.00000000000000000000 0.00000000000000000000 0.00000000000000000000 0.00000000000000000000 0.00000000000000000000 0.00000000000000000000 0.00000000000000000000 0.00000000000000000000 0.00000000000000000000 0.00000000000000000000 0.00000000000000000000 0.00000000000000000000 0.00000000000000000000 0.00000000000000000000 0.00000000000000000000 0.00000000000000000000 0.00000000000000000000 0.000000…
	0.00000000000000000000 0.00000000000000000000 0.00000000000000000000 0.00000000000000000000 0.00000000000000000000 0.00000000000000000000 0.00000000000000000000 0.00000000000000000000 0.00000000000000000000 0.00000000000000000000 0.00000000000000000000 0.00000000000000000000 0.00000000000000000000 0.00000000000000000000 0.00000000000000000000 0.00000000000000000000 0.00000000000000000000 0.000000…
	0.00000000000000000000 0.00000000000000000000 0.00000000000000000000 0.00000000000000000000 0.00000000000000000000 0.00000000000000000000 0.00000000000000000000 0.00000000000000000000 0.00000000000000000000 0.00000000000000000000 0.00000000000000000000 0.00000000000000000000 0.00000000000000000000 0.00000000000000000000 0.00000000000000000000 0.00000000000000000000 0.00000000000000000000 0.000000…
	0.00000000000000000000 0.00000000000000000000 0.00000000000000000000 0.00000000000000000000 0.00000000000000000000 0.00000000000000000000 0.00000000000000000000 0.00000000000000000000 0.00000000000000000000 0.00000000000000000000 0.00000000000000000000 0.00000000000000000000 0.00000000000000000000 0.00000000000000000000 0.00000000000000000000 0.00000000000000000000 0.00000000000000000000 0.000000…
	0.00000000000000000000 0.00000000000000000000 0.00000000000000000000 0.00000000000000000000 0.00000000000000000000 0.00000000000000000000 0.00000000000000000000 0.00000000000000000000 0.00000000000000000000 0.00000000000000000000 0.00000000000000000000 0.00000000000000000000 0.00000000000000000000 0.00000000000000000000 0.00000000000000000000 0.00000000000000000000 0.00000000000000000000 0.000000…
	0.00000000000000000000 0.00000000000000000000 0.00000000000000000000 0.00000000000000000000 0.00000000000000000000 0.00000000000000000000 0.00000000000000000000 0.00000000000000000000 0.00000000000000000000 0.00000000000000000000 0.00000000000000000000 0.00000000000000000000 0.00000000000000000000 0.00000000000000000000 0.00000000000000000000 0.00000000000000000000 0.00000000000000000000 0.000000…
	0.00000000000000000000 0.00000000000000000000 0.00000000000000000000 0.00000000000000000000 0.00000000000000000000 0.00000000000000000000 0.00000000000000000000 0.00000000000000000000 0.00000000000000000000 0.00000000000000000000 0.00000000000000000000 0.00000000000000000000 0.00000000000000000000 0.00000000000000000000 0.00000000000000000000 0.00000000000000000000 0.00000000000000000000 0.000000…
	0.00000000000000000000 0.00000000000000000000 0.00000000000000000000 0.00000000000000000000 0.00000000000000000000 0.00000000000000000000 0.00000000000000000000 0.00000000000000000000 0.00000000000000000000 0.00000000000000000000 0.00000000000000000000 0.00000000000000000000 0.00000000000000000000 0.00000000000000000000 0.00000000000000000000 0.00000000000000000000 0.00000000000000000000 0.000000…
	0.00000000000000000000 0.00000000000000000000 0.00000000000000000000 0.00000000000000000000 0.00000000000000000000 0.00000000000000000000 0.00000000000000000000 0.00000000000000000000 0.00000000000000000000 0.00000000000000000000 0.00000000000000000000 0.00000000000000000000 0.00000000000000000000 0.00000000000000000000 0.00000000000000000000 0.00000000000000000000 0.00000000000000000000 0.000000…
	0.00000000000000000000 0.00000000000000000000 0.00000000000000000000 0.00000000000000000000 0.00000000000000000000 0.00000000000000000000 0.00000000000000000000 0.00000000000000000000 0.00000000000000000000 0.00000000000000000000 0.00000000000000000000 0.00000000000000000000 0.00000000000000000000 0.00000000000000000000 0.00000000000000000000 0.00000000000000000000 0.00000000000000000000 0.000000…
	0.00000000000000000000 0.00000000000000000000 0.00000000000000000000 0.00000000000000000000 0.00000000000000000000 0.00000000000000000000 0.00000000000000000000 0.00000000000000000000 0.00000000000000000000 0.00000000000000000000 0.00000000000000000000 0.00000000000000000000 0.00000000000000000000 0.00000000000000000000 0.00000000000000000000 0.00000000000000000000 0.00000000000000000000 0.000000…
	0.00000000000000000000 0.00000000000000000000 0.00000000000000000000 0.00000000000000000000 0.00000000000000000000 0.00000000000000000000 0.00000000000000000000 0.00000000000000000000 0.00000000000000000000 0.00000000000000000000 0.00000000000000000000 0.00000000000000000000 0.00000000000000000000 0.00000000000000000000 0.00000000000000000000 0.00000000000000000000 0.00000000000000000000 0.000000…
	0.00000000000000000000 0.00000000000000000000 0.00000000000000000000 0.00000000000000000000 0.00000000000000000000 0.00000000000000000000 0.00000000000000000000 0.00000000000000000000 0.00000000000000000000 0.00000000000000000000 0.00000000000000000000 0.00000000000000000000 0.00000000000000000000 0.00000000000000000000 0.00000000000000000000 0.00000000000000000000 0.00000000000000000000 0.000000…
	0.00000000000000000000 0.00000000000000000000 0.00000000000000000000 0.00000000000000000000 0.00000000000000000000 0.00000000000000000000 0.00000000000000000000 0.00000000000000000000 0.00000000000000000000 0.00000000000000000000 0.00000000000000000000 0.00000000000000000000 0.00000000000000000000 0.00000000000000000000 0.00000000000000000000 0.00000000000000000000 0.00000000000000000000 0.000000…
	0.00000000000000000000 0.00000000000000000000 0.00000000000000000000 0.00000000000000000000 0.00000000000000000000 0.00000000000000000000 0.00000000000000000000 0.00000000000000000000 0.00000000000000000000 0.00000000000000000000 0.00000000000000000000 0.00000000000000000000 0.00000000000000000000 0.00000000000000000000 0.00000000000000000000 0.00000000000000000000 0.00000000000000000000 0.000000…
	0.00000000000000000000 0.00000000000000000000 0.00000000000000000000 0.00000000000000000000 0.00000000000000000000 0.00000000000000000000 0.00000000000000000000 0.00000000000000000000 0.00000000000000000000 0.00000000000000000000 0.00000000000000000000 0.00000000000000000000 0.00000000000000000000 0.00000000000000000000 0.00000000000000000000 0.00000000000000000000 0.00000000000000000000 0.000000…
	0.00000000000000000000 0.00000000000000000000 0.00000000000000000000 0.00000000000000000000 0.00000000000000000000 0.00000000000000000000 0.00000000000000000000 0.00000000000000000000 0.00000000000000000000 0.00000000000000000000 0.00000000000000000000 0.00000000000000000000 0.00000000000000000000 0.00000000000000000000 0.00000000000000000000 0.00000000000000000000 0.00000000000000000000 0.000000…
	0.00000000000000000000 0.00000000000000000000 0.00000000000000000000 0.00000000000000000000 0.00000000000000000000 0.00000000000000000000 0.00000000000000000000 0.00000000000000000000 0.00000000000000000000 0.00000000000000000000 0.00000000000000000000 0.00000000000000000000 0.00000000000000000000 0.00000000000000000000 0.00000000000000000000 0.00000000000000000000 0.00000000000000000000 0.000000…
	0.00000000000000000000 0.00000000000000000000 0.00000000000000000000 0.00000000000000000000 0.00000000000000000000 0.00000000000000000000 0.00000000000000000000 0.00000000000000000000 0.00000000000000000000 0.00000000000000000000 0.00000000000000000000 0.00000000000000000000 0.00000000000000000000 0.00000000000000000000 0.00000000000000000000 0.00000000000000000000 0.00000000000000000000 0.000000…
	0.00000000000000000000 0.00000000000000000000 0.00000000000000000000 0.00000000000000000000 0.00000000000000000000 0.00000000000000000000 0.00000000000000000000 0.00000000000000000000 0.00000000000000000000 0.00000000000000000000 0.00000000000000000000 0.00000000000000000000 0.00000000000000000000 0.00000000000000000000 0.00000000000000000000 0.00000000000000000000 0.00000000000000000000 0.000000…

## Sheet: Sheet8
δ37Cl-Cl2 data (5-minute interval) used to estimate the uncertainty of CIMS measurements	Panels A–F represent calibrations conducted on February 10, 11, 12, 13, and 22, 2023, respectively.									Date	δ37Cl-Cl2	T (°C)	RH (%)
	δ37Cl-Cl2	A	B	C	D	E				2025-07-20 10:02:00	-13.509	25.3	52.3
		-14.749	-13.9529	-16.4571	-17.0345	-14.9436				2025-07-20 10:07:00	-18.2331	25.4	52.2
		-16.3498	-14.0883	-17.62	-16.9997	-14.4905				2025-07-20 10:12:00	-12.9303	25.4	52.5
		-15.5732	-16.4102	-15.2963	-15.8439	-15.787				2025-07-20 10:17:00	-16.1874	25.5	52.3
		-17.4222	-16.4933	-14.1077	-14.8649	-16.3895				2025-07-20 10:22:00	-11.5313	25.5	52.5
		-13.298		-16.1804	-15.9868	-18.1281				2025-07-20 10:27:00	-18.2638	25.4	52.8
										2025-07-20 10:32:00	-12.142	25.5	52.6
	RH (%)	45	20	24.8	13.4	24.8				2025-07-20 10:37:00	-15.8515	25.6	52.6
	T (°C)	6	6.3	1.3	5.5	10.6				2025-07-20 10:42:00	-15.9137	25.6	52.8
										2025-07-20 10:47:00	-17.2553	25.6	52.8
										2025-07-20 10:52:00	-11.3266	25.4	50.5
										2025-07-20 10:57:00	-15.556	25.3	48.5
										2025-07-20 11:02:00	-13.4538	25.2	46.9
										2025-07-20 11:07:00	-12.0468	25.1	45.4
										2025-07-20 11:12:00	-15.2098	25.1	44.3
										2025-07-20 11:17:00	-17.3804	25.2	43.8
										2025-07-20 11:22:00	-18.7734	25.2	43.4
										2025-07-20 11:27:00	-12.1445	25.4	46
										2025-07-20 11:32:00	-14.1838	25.5	48.5
										2025-07-20 11:37:00	-13.5869	25.5	50
										2025-07-20 11:42:00	-11.6707	25.5	50.3
										2025-07-20 11:47:00	-15.7864	25.4	50.4
										2025-07-20 11:52:00	-14.1974	25.4	49.4
										2025-07-20 11:57:00	-12.0356	25.3	48.6
										2025-07-20 12:02:00	-14.6487	25.2	47.1
										2025-07-20 12:07:00	-18.3308	25.2	45.2
										2025-07-20 12:12:00	-11.9956	25.1	43.9
										2025-07-20 12:17:00	-15.4449	25.1	42.7
										2025-07-20 12:22:00	-16.3424	25.2	41.6
										2025-07-20 12:27:00	-11.9014	25.1	41
										2025-07-20 12:32:00	-15.8152	25.1	40.2
										2025-07-20 12:37:00	-13.3313	25.1	39.8
										2025-07-20 12:42:00	-16.5254	25	39
										2025-07-20 12:47:00	-11.4423	25.1	38.6
										2025-07-20 12:52:00	-15.4457	25	38
										2025-07-20 12:57:00	-17.4562	25	37.6
										2025-07-20 13:02:00	-17.7229	25.1	37.3
										2025-07-20 13:07:00	-11.7334	25	37.5
										2025-07-20 13:12:00	-18.1266	25.2	40.1
										2025-07-20 13:17:00	-12.064	25.2	42
										2025-07-20 13:22:00	-14.4818	25.3	43.4
										2025-07-20 13:27:00	-15.2925	25.2	44.5
										2025-07-20 13:32:00	-17.9977	25.3	45.5
										2025-07-20 13:37:00	-13.7913	25.3	45.8
										2025-07-20 13:42:00	-16.0502	25.3	46.8
										2025-07-20 13:47:00	-11.5814	25.3	47.6
										2025-07-20 13:52:00	-18.6152	25.4	48.1
										2025-07-20 13:57:00	-15.5287	25.4	48.5
										2025-07-20 14:02:00	-11.8636	25.3	46.1
										2025-07-20 14:07:00	-18.655	25.2	44.8
										2025-07-20 14:12:00	-12.386	25.2	43.1
										2025-07-20 14:17:00	-18.6248	25.1	41.8
										2025-07-20 14:22:00	-12.828	25.1	40.8
										2025-07-20 14:27:00	-14.6863	25.1	40.2
										2025-07-20 14:32:00	-17.2809	25	39.3
										2025-07-20 14:37:00	-11.7308	25.1	39
										2025-07-20 14:42:00	-16.7591	25.2	39.2
										2025-07-20 14:47:00	-17.1037	25.3	43.3
										2025-07-20 14:52:00	-11.4734	25.4	45.2
										2025-07-20 14:57:00	-18.1127	25.4	47.5
										2025-07-20 15:02:00	-14.065	25.4	47.5
										2025-07-20 15:07:00	-15.9154	25.5	48.9
										2025-07-20 15:12:00	-18.7633	25.4	48.8
										2025-07-20 15:17:00	-12.7572	25.5	49.2
										2025-07-20 15:22:00	-17.2249	25.5	49.2
										2025-07-20 15:27:00	-14.9069	25.6	49.2
										2025-07-20 15:32:00	-18.7993	25.5	49.2
										2025-07-20 15:37:00	-13.7293	25.5	49
										2025-07-20 15:42:00	-17.201	25.6	49.6
										2025-07-20 15:47:00	-11.8342	25.6	50.1
										2025-07-20 15:52:00	-17.6102	25.6	50.2
										2025-07-20 15:57:00	-13.8574	25.6	50.5
										2025-07-20 16:02:00	-17.4457	25.7	50.2
										2025-07-20 16:07:00	-15.3086	25.5	50.6
										2025-07-20 16:12:00	-14.3441	25.7	50.8
										2025-07-20 16:17:00	-17.1078	25.6	50.9
										2025-07-20 16:22:00	-15.3904	25.6	50.8
										2025-07-20 16:27:00	-11.2131	25.6	50.7
										2025-07-20 16:32:00	-17.4329	25.5	51
										2025-07-20 16:37:00	-15.7645	25.7	51.2
										2025-07-20 16:42:00	-13.5403	25.7	51.2
										2025-07-20 16:47:00	-18.1561	25.6	51.2
										2025-07-20 16:52:00	-15.6135	25.5	51.1
										2025-07-20 16:57:00	-13.2501	25.6	51.1
										2025-07-20 17:02:00	-15.0121	25.7	50.8
										2025-07-20 17:07:00	-17.6671	25.7	50.5
										2025-07-20 17:12:00	-15.0671	25.8	50.8
										2025-07-20 17:17:00	-14.5391	25.7	50.7
										2025-07-20 17:22:00	-15.8294	25.6	50.7
										2025-07-20 17:27:00	-11.6378	25.6	50.9
										2025-07-20 17:32:00	-17.9655	25.7	51
										2025-07-20 17:37:00	-11.0794	25.6	51
										2025-07-20 17:42:00	-17.2245	25.7	51.2
										2025-07-20 17:47:00	-11.4828	25.7	51.1
										2025-07-20 17:52:00	-15.6266	25.6	51.1
										2025-07-20 17:57:00	-18.4731	25.6	51.3
										2025-07-20 18:02:00	-16.1656	25.6	51.3
										2025-07-20 18:07:00	-18.5029	25.7	51.1
										2025-07-20 18:12:00	-16.5596	25.6	51.3
										2025-07-20 18:17:00	-14.1814	25.6	51.6
										2025-07-20 18:22:00	-18.489	25.5	51.6
										2025-07-20 18:27:00	-13.5139	25.6	51.8
										2025-07-20 18:32:00	-17.8306	25.5	51.8
										2025-07-20 18:37:00	-18.3917	25.5	51.9
										2025-07-20 18:42:00	-11.1815	25.6	52.3
										2025-07-20 18:47:00	-14.0061	25.6	51.9
										2025-07-20 18:52:00	-15.3371	25.5	52
										2025-07-20 18:57:00	-16.2613	25.5	51.9
										2025-07-20 19:02:00	-17.8041	25.5	52.5
										2025-07-20 19:07:00	-13.3829	25.5	52.6
										2025-07-20 19:12:00	-14.336	25.5	52.5
										2025-07-20 19:17:00	-18.6015	25.6	52
										2025-07-20 19:22:00	-14.7862	25.4	52.4
										2025-07-20 19:27:00	-11.3518	25.4	52.2
										2025-07-20 19:32:00	-16.1886	25.5	52.2
										2025-07-20 19:37:00	-12.6264	25.5	52
										2025-07-20 19:42:00	-19.4974	25.6	52.4
										2025-07-20 19:47:00	-14.6014	25.5	52.9
										2025-07-20 19:52:00	-15.5048	25.5	53.1
										2025-07-20 19:57:00	-18.1107	25.6	53
										2025-07-20 20:02:00	-16.3218	25.5	53.4
										2025-07-20 20:07:00	-18.4806	25.6	53.3
										2025-07-20 20:12:00	-13.1389	25.7	53.5
										2025-07-20 20:17:00	-18.681	25.6	53
										2025-07-20 20:22:00	-11.6378	25.6	53.1
										2025-07-20 21:02:00	-14.5755	25.6	53.5
										2025-07-20 21:07:00	-17.8334	25.6	53.2
										2025-07-20 21:12:00	-15.952	25.7	53.2
										2025-07-20 21:17:00	-13.931	25.7	52.9
										2025-07-20 21:22:00	-10.6024	25.7	52.9
										2025-07-20 21:27:00	-17.1065	25.7	52.7
										2025-07-20 21:32:00	-12.3018	25.6	52.6
										2025-07-20 21:37:00	-18.7333	25.7	52.4
										2025-07-20 21:42:00	-14.7601	25.7	52.6
										2025-07-20 21:47:00	-16.551	25.6	52.4
										2025-07-20 21:52:00	-13.5079	25.7	52.5
										2025-07-20 21:57:00	-18.604	25.6	52.5
										2025-07-20 22:02:00	-14.2419	25.6	52.6
										2025-07-20 22:07:00	-16.6611	25.7	52.4
										2025-07-20 22:12:00	-12.3204	25.7	52.8
										2025-07-20 22:17:00	-15.4158	25.7	52.8
										2025-07-20 22:22:00	-14.1381	25.6	52.8
										2025-07-20 22:27:00	-18.3722	25.6	52.6
										2025-07-20 22:32:00	-15.7994	25.6	52.8
										2025-07-20 22:37:00	-17.5796	25.5	52.6
										2025-07-20 22:42:00	-12.7135	25.6	53
										2025-07-20 22:47:00	-18.1799	25.6	53.1
										2025-07-20 22:52:00	-12.8484	25.7	53.5
										2025-07-20 22:57:00	-15.8619	25.6	53.3
										2025-07-20 23:02:00	-14.7976	25.6	53
										2025-07-20 23:07:00	-16.9019	25.7	52.5
										2025-07-20 23:12:00	-12.9465	25.6	52.7
										2025-07-20 23:17:00	-16.0317	25.6	52.9
										2025-07-20 23:22:00	-13.0846	25.6	53
										2025-07-20 23:27:00	-12.1076	25.5	53
										2025-07-20 23:32:00	-17.4273	25.5	53
										2025-07-20 23:37:00	-18.4604	25.6	52.6
										2025-07-20 23:42:00	-14.6106	25.6	52.1
										2025-07-20 23:47:00	-17.2864	25.7	51.9
										2025-07-20 23:52:00	-13.414	25.7	51.9
										2025-07-20 23:57:00	-18.3705	25.6	52.1
										2025-07-21 00:02:00	-13.4813	25.6	52.2
										2025-07-21 00:07:00	-16.9849	25.6	51.9
										2025-07-21 00:12:00	-13.5615	25.5	52
										2025-07-21 00:17:00	-17.2776	25.6	52.2
										2025-07-21 00:22:00	-15.2431	25.5	51.8
										2025-07-21 00:28:00	-13.431	25.6	52
										2025-07-21 00:33:00	-15.6763	25.6	51.9
										2025-07-21 00:38:00	-14.6774	25.6	51.9
										2025-07-21 00:43:00	-18.8901	25.7	51.6
										2025-07-21 00:48:00	-16.0918	25.5	51.5
										2025-07-21 00:53:00	-17.2481	25.6	51.4
										2025-07-21 00:58:00	-12.5915	25.6	51
										2025-07-21 01:03:00	-18.4084	25.7	51
										2025-07-21 01:08:00	-18.4349	25.7	51
										2025-07-21 01:13:00	-15.6797	25.5	51.5
										2025-07-21 01:18:00	-14.2722	25.6	51.1
										2025-07-21 01:23:00	-12.4475	25.6	51.1
										2025-07-21 01:28:00	-16.438	25.6	51.2
										2025-07-21 01:33:00	-15.5449	25.6	51.4
										2025-07-21 01:38:00	-17.1054	25.7	50.8
										2025-07-21 01:43:00	-16.6588	25.6	50.9
										2025-07-21 01:48:00	-18.3271	25.6	51
										2025-07-21 01:53:00	-11.0461	25.7	50.6
										2025-07-21 01:58:00	-11.7648	25.7	50.6
										2025-07-21 02:03:00	-17.42	25.6	50.8
										2025-07-21 02:08:00	-15.363	25.6	50.8
										2025-07-21 02:13:00	-18.8425	25.7	50.9
										2025-07-21 02:18:00	-18.8658	25.6	50.7
										2025-07-21 02:23:00	-14.4935	25.6	50.9
										2025-07-21 02:28:00	-13.4108	25.7	50.9
										2025-07-21 02:33:00	-18.8583	25.6	50.8
										2025-07-21 02:38:00	-16.6792	25.7	51
										2025-07-21 02:43:00	-13.1566	25.7	51.3
										2025-07-21 02:48:00	-14.3749	25.7	50.9
										2025-07-21 02:53:00	-15.2095	25.7	51.1
										2025-07-21 02:58:00	-12.9801	25.5	50.9
										2025-07-21 03:03:00	-16.3891	25.6	50.8
										2025-07-21 03:08:00	-18.8486	25.6	50.7
										2025-07-21 03:13:00	-16.0133	25.6	50.9
										2025-07-21 03:18:00	-18.219	25.7	51.3
										2025-07-21 03:23:00	-17.4567	25.7	51.2
										2025-07-21 03:28:00	-16.2803	25.7	51.3
										2025-07-21 03:33:00	-12.8691	25.6	51.2
										2025-07-21 03:38:00	-16.6761	25.8	51
										2025-07-21 03:43:00	-15.4797	25.8	51
										2025-07-21 03:48:00	-18.8276	25.7	51.1
										2025-07-21 03:53:00	-16.4576	25.7	51
										2025-07-21 03:58:00	-15.0541	25.8	51.3
										2025-07-21 04:03:00	-12.0514	25.7	51.2
										2025-07-21 04:08:00	-14.5786	25.7	51.6
										2025-07-21 04:13:00	-15.6835	25.7	51.6
										2025-07-21 04:18:00	-17.674	25.6	51.5
										2025-07-21 04:23:00	-18.3849	25.7	51.1
										2025-07-21 04:28:00	-13.1033	25.8	51.1
										2025-07-21 04:33:00	-15.0727	25.6	51.2
										2025-07-21 04:38:00	-14.4677	25.7	51.1
										2025-07-21 04:43:00	-13.8079	25.8	50.6
										2025-07-21 04:48:00	-17.7617	25.7	50.5
										2025-07-21 04:53:00	-13.9573	25.8	50.6
										2025-07-21 04:58:00	-14.0021	25.7	50.7
										2025-07-21 05:03:00	-17.2064	25.8	50.7
										2025-07-21 05:08:00	-13.7582	25.8	50.3
										2025-07-21 05:13:00	-17.2582	25.7	50.5
										2025-07-21 05:18:00	-13.5248	25.7	50.5
										2025-07-21 05:23:00	-11.8659	25.8	50.6
										2025-07-21 05:28:00	-14.4489	25.8	50.3
										2025-07-21 05:33:00	-11.3078	25.7	50.4
										2025-07-21 05:38:00	-15.3051	25.8	50.4
										2025-07-21 05:43:00	-18.4813	25.8	50.6
										2025-07-21 05:48:00	-12.7999	25.8	50.8
										2025-07-21 05:53:00	-17.9794	25.7	50.6
										2025-07-21 05:58:00	-11.5439	25.8	50.7
										2025-07-21 06:03:00	-14.4086	25.7	50.7
										2025-07-21 06:08:00	-17.6629	25.8	50.8
										2025-07-21 06:13:00	-13.2197	25.8	50.7
										2025-07-21 06:18:00	-16.4516	25.8	50.9
										2025-07-21 06:23:00	-18.0855	25.9	50.9
										2025-07-21 06:28:00	-11.7695	25.9	51.3
										2025-07-21 06:33:00	-13.9392	25.9	51.1
										2025-07-21 06:38:00	-13.8394	25.8	50.7
										2025-07-21 06:43:00	-15.8608	25.8	50.5
										2025-07-21 06:48:00	-18.2982	25.7	49.8
										2025-07-21 06:53:00	-17.2379	25.7	50
										2025-07-21 06:58:00	-17.5236	25.8	49.6
										2025-07-21 07:03:00	-11.1616	25.8	49.7
										2025-07-21 07:08:00	-18.6032	25.8	49.2
										2025-07-21 07:13:00	-12.9312	25.7	49
										2025-07-21 07:18:00	-18.3782	25.8	48.9
										2025-07-21 07:23:00	-17.0683	25.7	48.8
										2025-07-21 07:28:00	-13.6726	25.9	48.7
										2025-07-21 07:33:00	-13.1641	25.8	48.6
										2025-07-21 07:38:00	-18.7258	25.8	48.5
										2025-07-21 07:43:00	-16.4743	25.9	48.9
										2025-07-21 07:48:00	-15.0754	25.8	48.5
										2025-07-21 07:53:00	-16.3334	25.7	46
										2025-07-21 07:58:00	-13.2104	25.6	44.1
										2025-07-21 08:03:00	-14.2267	25.5	42.8
										2025-07-21 08:08:00	-18.3604	25.5	41.8
										2025-07-21 08:13:00	-14.5886	25.4	40.6
										2025-07-21 08:18:00	-18.4501	25.4	39.6
										2025-07-21 08:23:00	-11.8202	25.3	38.7
										2025-07-21 08:28:00	-14.5375	25.3	38.2
										2025-07-21 08:33:00	-14.0558	25.3	37.7
										2025-07-21 08:38:00	-12.5577	25.3	37
										2025-07-21 08:43:00	-13.1121	25.3	36.6
										2025-07-21 08:48:00	-17.8604	25.3	36.1
										2025-07-21 08:53:00	-18.1462	25.2	35.7
										2025-07-21 08:58:00	-11.4558	25.4	36.5
										2025-07-21 09:03:00	-15.4658	25.5	39
										2025-07-21 09:08:00	-18.4314	25.6	41
										2025-07-21 09:13:00	-15.3225	25.5	42.7
										2025-07-21 09:18:00	-14.5016	25.6	43.6
										2025-07-21 09:23:00	-11.7542	25.6	44.4
										2025-07-21 09:28:00	-10.985	25.7	44.7
										2025-07-21 09:33:00	-15.7524	25.7	45.2
										2025-07-21 09:38:00	-11.9405	25.7	46.4
										2025-07-21 09:43:00	-18.5013	25.7	46.4
										2025-07-21 09:48:00	-15.9374	25.6	46.3
										2025-07-21 09:53:00	-15.7164	25.6	46.5
										2025-07-21 09:58:00	-14.2045	25.6	46.2
